# Supplementary material for: Genome-wide and molecular characterization of the DNA replication helicase 2 (DNA2) gene family in rice under drought and salt stress
Source: Front Genet. 2022 Nov 22;13:1039548. doi: 10.3389/fgene.2022.1039548 (PMC9728955; doi:10.3389/fgene.2022.1039548)
Supplement: Supplementary file 1 [file DataSheet1.ZIP]

Archive with 21 entries (20 files):
- Supplimentary data/
- Supplimentary data/Supplementary Table S8. FPKM.xlsx
- __MACOSX/Supplimentary data/._Supplementary Table S8. FPKM.xlsx
- Supplimentary data/.DS_Store
- __MACOSX/Supplimentary data/._.DS_Store
- Supplimentary data/Supplementary Table S3. Gene duplication Ka:Ks.docx
- __MACOSX/Supplimentary data/._Supplementary Table S3. Gene duplication Ka:Ks.docx
- Supplimentary data/Supplementary Table S2.Sequences.xlsx
- __MACOSX/Supplimentary data/._Supplementary Table S2.Sequences.xlsx
- Supplimentary data/Supplementary Table S6. miRNA.xlsx
- __MACOSX/Supplimentary data/._Supplementary Table S6. miRNA.xlsx
- Supplimentary data/Supplementary Table S5. GO .xlsx
- __MACOSX/Supplimentary data/._Supplementary Table S5. GO .xlsx
- Supplimentary data/Supplementary Figure S1. Logos.tif
- __MACOSX/Supplimentary data/._Supplementary Figure S1. Logos.tif
- Supplimentary data/Supplementary Table S1. Primers..docx
- __MACOSX/Supplimentary data/._Supplementary Table S1. Primers..docx
- Supplimentary data/Supplementary Table S7. Proteins Model Details.xlsx
- __MACOSX/Supplimentary data/._Supplementary Table S7. Proteins Model Details.xlsx
- Supplimentary data/Supplementary Table S4 Cis element.xlsx
- __MACOSX/Supplimentary data/._Supplementary Table S4 Cis element.xlsx
