# Supplementary material for: Genome-wide and molecular characterization of the DNA replication helicase 2 (DNA2) gene family in rice under drought and salt stress
Source: Front Genet. 2022 Nov 22;13:1039548. doi: 10.3389/fgene.2022.1039548 (PMC9728955; doi:10.3389/fgene.2022.1039548)
Supplement: Supplementary file 1 [file DataSheet1.ZIP › Supplimentary data/Supplementary Table S8. FPKM.xlsx]

## Sheet: Sheet1
		Drought Stress							Salt Stress
GeneID	Nil95-Control	Nil95-Drought	Swarna-Control	Swarna-Drought			Gene name	Control-PL12	Salt-PL12	Control-IL22	Salt-IL22
Os04g0588200	0.672481	6.258	5.29909	4.74502			Os04g0588200	-1.58496	-1.58496	0	0.736966
Os03g0387000	0.264929	11.7121	11.3363	11.9311			Os03g0387000	9.59557	10.3506	9.92184	9.86005
Os10g0118900	0.153016	11.8527	11.7754	11.8182			Os10g0118900	10.2135	9.86934	9.96	9.99624
Os07g0495900	0.180556	7.78991	7.08847	7.69492			Os07g0495900	11.3669	12.1169	11.4219	11.7481
Os09g0130800	0.446199	12.2689	11.8015	12.096			Os09g0130800	11.9272	12.0007	11.7365	11.5906
Os02g0704300	0.25647	8.39876	9.30647	8.74949			Os02g0704300	11.1485	12.3564	10.9532	11.0451
Os03g0586900	0.218799	10.9859	10.2932	11.1225			Os03g0586900	9.34651	9.19394	9.10591	9.07771
Os03g0160400	0.4518	10.1847	10.2073	9.53607			Os03g0160400	7.15313	7.11201	7.10154	7.51307
Os10g0537600	0.286045	10.8403	10.1531	10.8233			Os10g0537600	8.51307	8.70275	8.56605	8.62449
Os04g0582700	0.422846	7.71418	7.19704	8.22544			Os04g0582700	3.27302	2.9386	4	3.70044
Os04g0582900	1.35376	1	1.70184	2.97672			Os04g0582900	-1.58496	0	1	-1.58496
Os04g0582000	0.371707	9.25275	8.41945	9.6149			Os04g0582000	0	0	-1.58496	-0.584963
Os04g0582600	0.370045	7.95601	6.05053	7.89986			Os04g0582600	3.8413	4.02975	3.8413	4.56478
Os11g0649000	0.88608	1.64624	0.896241	0.580482			Os11g0649000	0	0	0	0
Os02g0684150	0	0.25	0	0			Os02g0684150	0	0	0	0
Os06g0310200	0.237724	6.71868	6.61194	6.67323			Os06g0310200	6.98109	7.22882	6.93467	7.03342
Os04g0424200	0.33732	5.46191	5.56054	5.93045			Os04g0424200	5	4.1964	4.11548	4.56478
