# Supplementary material for: Genome-wide and molecular characterization of the DNA replication helicase 2 (DNA2) gene family in rice under drought and salt stress
Source: Front Genet. 2022 Nov 22;13:1039548. doi: 10.3389/fgene.2022.1039548 (PMC9728955; doi:10.3389/fgene.2022.1039548)
Supplement: Supplementary file 1 [file DataSheet1.ZIP › Supplimentary data/Supplementary Table S2.Sequences.xlsx]

## Sheet: Rice
>OsDNA2_1
MAPRKRTGAAGWGACFEEACGLAAVAAGQLIKQSQDDGGGEVVTWKISPVNDRLRMVTSRQMTGMALHPCSNNEKHSSVESTKKWHSSLLGMSRCTASARNLDMCGTGPGGCDGVEDTQSPFRTPPSLSYRCSEQQLNGGVVSDGGPEQLGAGEHKKALLDLLDQVEDAIMEEELPADGENKGEQLINGDPKNISCSPIADSDQNVPSQKSLDAPPFDSFLVLEVSEKHKGDNLPCDRYPVKVLRLLNEHGGKEHAVHLCDEWFHSLISPGDTVSVIGEFTDHGICIIDHDKNLVIVHPELLISGTRVASSFHCPRRSVLDDRLKSNEYSTSALIGTLLHQVFQAGLLEDVPSTQFLEQQAKEVLLKNIESLYACGASESNTLKTLIEAVPKILNWYKC…
>OsDNA2_2
MLVRRLELLGEVAKLASSLHLPEDVSYTCETAAYFWLLHVYARWEQFLAACAQNQDKPSFVKDRFPFSEFFSDTPQPTFTGESFEKDMHAAKGCFKHLLTIFQELEECRAFELLKSTAERANYLMTKQAKIVAMTCTHAALKRRDFLQLGFKYDNLLMEESAQILEIETFIPMLLQRQEDGYARLKRCILIGDHHQLPPVVKNMAFQKYSHMDQSLFTRFVRLGVPYIELNAQGRARPSIAELYNWRYRELGDLPYVREEAIFHKANSGFSYDYQLVDVPDFRGRGESAPSPWFYQNEGEAEFIVSVYIYMRLIGYPANKISILTTYNGQKLLIRDVINRRCKPWNIEPPSKVTTVDKFQGQQNDFILLSLVRTRFVGHLRDVRRLIVAMSRARLGLYV…
>OsDNA2_3
MGSRGRMLFDLNELPTEAEEEEAAVVVSQPQKTLPVPTAGPSLFPQQEVTQSQGILNNNAFKHALSGSGFQPFVRSKDSQITKEPIKAEDNLNASVASTSMLTNHSSDGVAKMIGSSNQVSQAVEREEGEWSDADVASDTAGSSVSNKEELAGTATTQVKRDSQESEPTAVKSGNMIKDEAAAEPSDTEMMDVPKDPVVRGPTGLESTKNLENKGNQLGDDSDLSNKSKDVRGVEANYALKFASNPSKRPKLDEHKEAMLGKKRARQTVFINVEDAKQAGTMKTSTPRRQSSFPAPIVTRTVKEAFRSGGGIAERAAERQSQPTIRDQRQSEMLGSERSNSADPIDQISESNGDAETGSQGRPKKMNAEEAPADGYQQPMPRQLKGRQISSQRSVVTGQ…
>OsDNA2_4
MATQPPSSSADDDLYETASQPDPPASAAGDAYTFLEFNTQGDDFDYPDFRELSQPARSAPPTSAPGVPGSAGSPSPSSSSWPPPPPPPPDASQDPDLAPREATTPPASSSSPSPRASAKARASAAAADGLASGVAALSFEEPLGAGAGEDGYDYGKGDFVEHACRYCGIHNPACVARCNVPSCRKWFCNSRGNTSGSHIVNHLVRAKHKEVCLHKDSPLGETILECYNCGCRNVFLLGFISAKAENVVVLLCREPCLSVNALKDMNWDLSQWCPLIDDRCFLSWLVKVPSEQEQLRARQISAQQINKVEELWKTNPDASLEDLEKPGVDDEPQQVALKYEDAYQYQNVFAPLIKLEADYDKMMKESQSKDSLTVRWDIGLNKKRIAYFVFPKEDNELRL…
>OsDNA2_5
MAIKLTKYQFFSSRATALHLRRRELKLLPFPSFPCSSSSAPNTCSQQSHLLLVSSAGPRE
QTLLPADSRSSLPHGITDNGTRKEGRRRRRGRKRKETAKDEGECVPSAEEVSIRVNTLYE
SGDPIGKKELGRCVVQWLKQGMHSMAIKYASTEMQNDGATFLLDGGSSEDNLGFVMLAQP
YLSAIPMPKGQEALCLKASTHYPTLFDHFQRELRDVLLKQQNQGLISDWRTTQSWMLLKE
LANSAQHRAAARKPKAPTTHSTLGISLDKTRLMQTKIEDFVKKMSDLLHIERDAELEFTQ
EELNATPVMDGNSKKPLKPVEYLVTHGQSQQEQCDTICNLNVISSSTGLDGQHLVLFRVK
DNHRLPPTTLSPGDMVCIRTCDNRGEITTSCMQGFIYNLGEDGCSITVTLKSRRGDPTFS
KLFGKNVRIDRIQALADALTYERNCEALMLLQRKGLQKKNSSIGVVATLFGDKEDMMMME
QNNLADWGESTIHDDELLKKNKYDFDASQLKAITLGLNNKRPVLIIQGPPGTGKTGLLSY
LIACAVRKGERVLVTAPSNAAVDNMVEKLSDTGLDTVRVGNPARISPSVASRSLGELVNR
RLQKFTEEFERKKSDLRKDLKHCIQDDTLAAGIRQLLKQLGKNFKKKEKEIIREVLSNAD
VVLSTNIGAADPLVRRIGCFDLVIIDEAGQAIEPSCWIPILQGKRCILAGDQRQLAPVVL
SREAMQGGLAMSLLERASSLHNELLTTKLTTQYRMHDSIASWASNEMYDGFLKSSPSVAS
HLLADYPFIKETWITRCAFLLLDTRMPYGSLNIDCEEHLDPAGTGSFYNNGEADVVSQHV
LNLVQCGVSPTAIAVQSPYIAQVQLLRDRLEDYPEASGVEVSTIDSFQGREADAVVISMV
RSNTLGAVGFLGDNRRMNVAITRARRHVALVCDSSTICNNAFLARLLRHIRQHGQVRHVE
PGSFGGDSGLGYTPPALPSIS
>OsDNA2_6
MIREALSEAQVVLSTNTGAADPLIRRTCCFDLVIIDEAGQAIEPSCWIPILQGKRCILAGDHCQLAPVILSRKALDGGLGKSLLERASSLHNGLLTTRLTVQHRMNDSIASWASKEMYHGLLKSSHSVASQTLADSPVVKATWITRCPLLLLDTRMPYGALDTGCGEQIDLSGTGSFYNDGEADIVTQHVLNLVHCGVSPTAIAVQSPYIAQVQLLRERLEEYPGLSGVEVSTIDSFQGREADAVVISMVRSNPLGAVGFLGDSRRMNVAITRACRHVTVVCDTSTICHSTFLARLLRHIRRYGQVKHVVPGSLDGVSGLGFSQPTLPSIS
>OsDNA2_7
MAGRSGGGGGGSSGKSGTGRMVSLQEFVSSMAPLIDLEKAAEISAESATSSKTLERRGCV
MANLKCTDAQTGLMGKTLLEFQPNKGDVLPPHKFGTHDVVALKPNKADAGSAALGQGVVY
RLKDSSITVAFDDIPEDGLNSPLRLEKLANEVTYRRMKDALVQLSKGIQTGPSANLIPVL
FGENPPMSSKDVAKFSPFNKNLDESQKDAISKALRSRDVFLLHGPPGTGKTTTIIEIILQ
EVKRGSKILACAASNIAVDNIVERLSRYRTKLVRLGHPARLLPQVLDSALDAQVLRADNS
SLAGDIRKEMKVLNSKLLKAKDKNTKRDIRKELRTLAKEERKRQQLAVADVIKNADVVLS
TLTGASSKKLDGITFDLVIIDEAAQALEMACWIALLKGPRCVLAGDHLQLPPTIQSAEAE
KKGMGKTLFERLTEAYGDQITSMLTIQYRMHELIMNWSSKELYNNKIKAHSSVADHMLYD
IEEVKRSSSTEPTIILIDTTGCDMEEVKDEEESTMNEGEAAVSIAHAKLLVESGVRASDI
GIITPYAAQVTCLKMMRNKDTKLKDLEISTVDGFQGREKEAIIISMVRSNSKKEVGFLSD
HRRMNVAVTRARRQCCLVCDVETVSNDKFLKRLVEYFEENGEYLSASEYQS
>OsDNA2_8
MGTYVRNYSDDEFSVAGEKPDVEFMDYQNDGSIQDYSLEDAPVVVTVPFPFIDGKPKSVLVGETSADTISIENTSSEPVNLWSVRIFSSNPEDSYVLSMMKPPLNDTDEEAKRNFLGLTSVEDRTLQPGQTLTIWLSCTPKDIGLHTSIVHVDIGDEKIERVAFLLADDNVSQALFSDKPYSRKHTQKKKFECSSFVPGCRPTRQHSQGFKFKLPQFAIPADIRELIQSKQRPDVLSEELNMTNYAKFFSTLLVMEEINLEEEMRSYDMERILMRRRGLEFLSLEVPGLAEKRPSLVHGDFIFVRHAGSDARPYQGFIHKVEADEIFLKFDNQFHLAHRDRNQYDVSFTYNRLNMRRLYKAIHEAELLGPDILFPCRSSSGSVKKGPFKPLNPHINTEQ…
>OsDNA2_9
MRRRGGGDWGREADPAEPSSSHAFDGGSDGDDDDGGGGGGGWHQAAMKAGAGKGSSSSSSSGDSLWQWRSQGLSEVVLSWSVDQILNKDLLRDKVAKIPETFSSMEQYMTSFFGPLLEEVRGDMCSSMEDISKAPYASVLSVNAMRKGKGSYEIKLDKWRGVSHGCAIEGYKPKAADLLLISETRPANQSDILKQSKSCVIVWVGKVQGNKMTVKASRRMETGVHGDERQQMGMNRYDKLYAEGFDKSWEMLDQEAVAPESSNSFMHENGRKEHSKVRKCFEKCSDLQEQNEMGTCGNSSKRWSFCATYLTNMITYDRVWVVLRRGLTMDSKIVLSMFGKKKKATGHCKYCGSETHDKIKDYLCNFKLNDSQLDAVASCISASECCHNSSVGLIWGPPG…
>OsDNA2_10
MQMKRIPSTFSDLKSYLESYTSPLLEEMRTEMSSSLEAISTMPSTKISWIEQKKNNKVYDIVFDADSQNSKACNRPESYVPSVGDIIILSDVKPEHISDITRNGRPYIVAFVTEGGDEDDDSPPVKYVIISSGKIDSEDGKCQDRKEIKLFAAYLLNIVTYIRIWRCLDYNTAVRRNQSLIQEMVHYPLVADIVQKQKKDHSIDSMEIWSKLSTMDLNNSQNDAILNCISSMHSNNSSSSFSLIWGPPGTGKTKTISVLLWLMREMDHGTLTCAPTNLAVKQVASRFLKVIKESSDRACLGDVLLCGNKQRMCVDGNLKEIYLHDRVRTLLGCFVPMTGWRHRLSSLSDLFENGYSQYQKYLEDQKEELLEDFNKKFMNKNIEDEVKGIFLYNDDQSDS…
>OsDNA2_11
MVKKGGRARVGNKKPDDDDLVNTIFSWTLEDVMNQNLFADKVPSISFVFSIRLVNAIPDRFSGLKSYLDSFKAPLLEEIRAEMSSNLETLPNNSSSTKHIQSLVRIPTGLRQCPLYRVTISDRRGACAPCIGDIVVLTDTVPRRPSDIASNGGSCCLAHVKDVVNRRTFLIRAAKKIGDANSYAFAASLLSFIPYARIWRCLDYDYALKTNPPLVMAVAGVSLQTTSLAASSSFHRANGSSDEITSSLPAFGLNDSQAGAIQSCVSAVQGNGASTTSGRFSLIWGPPGTGKTKTISVLLLMLMTTATSRSRYRVLTCALTNTAISQVASRLLALSKQHSAAAAGGLCHGDLLLFGNKDRMGIDGDLKEIFLDNRVKILKKCFSPESGWRHCLSSLQVFL…
>OsDNA2_12
MGDASRIDPSCGSGWRWRGDSHHKALWSSLDDGGDAEGSGPDGPADGAATWGRRSSEGGGRRASGAGGGELGDERRMLTFQLLKLVKRIPETFTSSSNYFNSFTYPLLEETHVDVFSSLDGYSHQNFISVARMKELLHDDETTFFCFEVANPAKDEKSKETYAPCEGDIIVLTSRKPKQVSDLTRNMTSYILGSIVKGGEDDDDLPDNCFIARLSSVLPVETDSSTNEPKEPLFAVILINMKTYDRIWDCLHKGNSHIVDTVWRYKSKEVDEAMSSSSQLSQRFAARSAVDLNLEKYMLNNSQLNAVADCVLVSEKISSPIKLIWGPPRTGHRTLTCAPTNTAVLEVASRIVKLVHESPASSGQYLSDIVLFGNKKRMKIGHGDSDPLKWPDLLASVHT…
>OsDNA2_13
MRSLYLVLRFQNHQRMRNRGRHMIRQKVRFSNVEMMRFPTDCCIVQLSSSIPVEADPETKMPKGAIFAVFLINMKTYNRIWKCLRLGANDGNLANLQNKSSTNMVNLVRQYKPKVVEDNSSQVSQCLKHGSMDFLGLEKLNLNASQLNAVADCVSVMENQLSSLKLIWGPPGTGKTKTISTILWAMLIKGRKTLTCAPTNTSILEVASRIVRLVRGCSDGSACFLSDIVLFGNKKRMKIDDGHELSVIFLDSRAERLLPCFVPNTGWRHCLCSLIDLLENSVTKYKYYIEDVLEKRKDIEKETAEKDKGENVPWRMQFGNGSCEKKCGRPEDKEEASRLLPFKYYLKDGYNNLSQNLSYCIEILYNNHPRNSGTERSFQCMLEVLELIKILHGMINCYK…
>OsDNA2_14
MGPKQRRKGKKKVGAAGATAAGEEAAARDEDAGTSSHAVAGEASSGAGGGADGGSPAPRAASPPPTAAGGQGGGGGGPVSGGGGSAPGGAATAPRQGAPPAAATSVQGAPRAPATAATVPQGGSPRRTVPAQSAPGGPATAQSSPRAATTTKLDKSVSNNIEEKGPAFGDAPCRNKATGVDIDDSSRDDADGGDANNMSLLSKTVLSWTIQDILLDNEVQKVPTKFKGLQHYLDVHSNLLMEEVRITIKSSLLKVETTQCFRDFVVSFAGPPSIYYIDIDLYGIDNCQHVVKDGDLFFLSTQPLRGQLSGCFGIATDVGCDNQFQRSFKMLVSENQKNTDLESIRYICFLTNIMDNLNISKAMVTMSSGRCGIINSIIRRNEKCKKTCACAELCAFGIE…
>OsDNA2_15
MSYYYDSDDDDVVLVQQGAGTRSARAKDGRYSSWSQSELEKQMFSWSLKDVLNKDLLKKKVKKIPTIFSSLKEYMGSFTVPLIEETRADLCSALEGIKHAPAAEVTRIKLCSDEQLIYSFFANKADPKDIFQEVYAPKEADTLLLTDRKPRHISDLGRGEKPLVIASVLKAEDAEGNTVVRLSSKHVEQQFGLESSLFAVFLINMTTYNRIWSELDAVVASVRNTDIIRMIVNCNPKVGQECSYSSELPLHLPDRALGGLEDFKLNKSQKVAVLDCVSAMQQRSSSVRLIWGPPGTGKTKTISTLLWAMLVKNHRTLTCAPTNTAVVEVASRVLNLLEDPSAGSGKACFLSDVVLFGNEDRMNVDGNLTKIFLEKRARRLQKCLSPGSGWVHSLSSMIR…
>OsDNA2_16
MAVDKSGGGGGGGGASSSSSGVAASTMDRFHKIVLSWDYVRLVADSKGGQQQAKGLGRVKNTYASVAEYLAVFEPLLFEEVKAQIVQGRSDEEEEAGQDWQKGIVASCTESEGFHKVSMAVLDDFREMVSENDLLLLSKEKFEEGVTPSAYAFALVEQRGGRETISLRTFVAGEIKNLNVAKPVSCSRLQRIASIFSTTESFLWILKICSLSTIMREFSGMHSVASLPFKDLILSASEKNSGGNDQNRAWNVPEPLMDYLKTNLNDSQLDAVNAGLSRRSFVLIQGPPGTGKTQTILGLLSAVLHSAPARMQTKGGFDVKKHGPELDIEGKHAHWMKASPWLIGVNPRDLIMPVDGDDGFYPTGNELKPEVVSSNRKYRAHVLVCAPSNSALDEIVLRV…
>OsDNA2_17
MINALTTTQVIEAPFHQIFVCGFASELPHVRWGYFRNGLRPITWPITISIALSLCLLSSRSFSFFPERGCLPLQRRRLTKPQNPLLSPPRRRPNGGGQIRRRRRRRRPSSSSSGVPASTMDRFHKIVLSWDYFRLVADSKGGQQQAKGLGRVKNTYASVAEYLAVFEPLLFEEVKAQIVQGRSDEEEEAGQDWQKGIVASCTESEGFHKVSMAVLDDFREMVSENDLLLLSKEKFEEGVTPSAYAFALVEQRGGRETISLRTFVAGEIKNLNVAKPVSCSRLQRIASIFSTTESFLWILKICSLSTIMREFSGMHSVASLPFKDLILSASEKNSGGNDQNRAWNVPEPLMDYLKTNLNDSQLDAVNAGLSRRSFVLIQGPPGTGKTQTILGLLSAVLHS…

## Sheet: Rice CDS
>OsDNA2_1
ATGGCTCCACGGAAGCGGACGGGGGCGGCTGGCTGGGGTGCATGCTTCGAAGAAGCCTGC
GGCCTCGCAGCCGTCGCAGCCGGCCAACTGATTAAGCAGAGCCAGGACGATGGGGGTGGG
GAGGTTGTGACTTGGAAGATCTCGCCGGTGAATGATCGCCTGCGCATGGTCACTTCAAGG
CAGATGACTGGTATGGCGCTTCATCCGTGCTCAAACAATGAGAAGCATTCCTCGGTCGAG
TCTACAAAGAAATGGCATTCATCACTGCTGGGCATGTCAAGATGTACTGCTTCAGCACGC
AATTTGGATATGTGTGGAACTGGTCCAGGTGGCTGTGACGGTGTGGAGGACACCCAAAGC
CCATTTCGGACTCCTCCATCACTGTCCTATAGGTGCAGTGAGCAGCAGCTTAATGGGGGT
GTGGTTTCTGATGGAGGACCTGAGCAGTTGGGGGCAGGGGAGCACAAAAAGGCACTACTT
GATCTTTTAGATCAAGTGGAAGATGCAATCATGGAAGAAGAATTACCTGCTGATGGTGAG
AATAAAGGAGAGCAGCTCATAAATGGTGATCCGAAAAACATTAGTTGTTCTCCTATTGCT
GACAGCGATCAAAATGTACCCTCCCAGAAGTCCCTTGATGCCCCGCCCTTCGATAGCTTT
TTGGTGTTGGAGGTGTCAGAAAAGCACAAAGGCGATAACTTACCATGTGATCGCTATCCT
GTTAAGGTTTTACGTTTGCTGAATGAGCACGGTGGGAAAGAGCATGCAGTCCATTTGTGT
GATGAGTGGTTCCATAGCCTTATTAGCCCAGGCGACACAGTAAGTGTCATTGGAGAATTC
ACTGACCATGGAATATGTATTATTGATCATGACAAAAATCTTGTTATAGTGCATCCAGAA
TTACTCATATCTGGAACACGGGTTGCTTCTAGTTTTCATTGTCCAAGAAGGTCTGTTCTC
GATGACAGACTAAAAAGCAATGAATATTCAACAAGTGCTTTGATTGGTACTCTGCTGCAT
CAAGTATTCCAGGCAGGGCTACTTGAAGATGTTCCTTCAACGCAATTCTTAGAGCAGCAA
GCCAAAGAAGTTCTTTTGAAAAATATTGAGAGTTTATATGCATGTGGAGCCAGTGAAAGC
AACACGCTTAAAACGCTGATTGAAGCAGTCCCCAAAATATTGAATTGGTACAAGTGCTTT
ATGAAGGTATCAAAATGTAACAATGTAAATTTTGGTCAAATTGAAGGACAAAAGACTGTT
GGAGTTGTGGAGGTAATGGATATTGAGGAGATGGCCTGGGCTCCAAGATATGGTTTGAAA
GGGATTATTGATGCTTCTATTAGATCAAGGGTTTCATGCAATGGTAGTTCATACGACAGA
GTAATGCCTCTGGAGTTCAAAACTGGTAAAGGAACTAGTGGTCAGACAGCTGTGGAACAC
ACTGCCCAAGTGATATTGTACACGCTATTGATGACGGAGAGATACTTGAACAAGGATATT
GACTTGGGTCTTCTGTATTATCTTCACACAGACCAAACATTGGGCATCAAAGTCAAGAGG
TCTGATTTAATTGGATTAATAATGCGTCGGAATGAGCTTGCCACTGAGATCCTGAAGGCA
TCGATTTCACAGAGTTTTCCCCCGATGATACAGGCGCATGGAGGCAATGCTGCAACTAGT
GGGCTTGGTGATTTATTTGATAATCTCGTGAATCACTTGACAGTTGCACATCATACCTTT
CTTAAACACTGGGACAGATTGATCGATCTTGAAGCTAGAGTTTCTCAGGTCAAGAAGAAG
GAAATTTTCCAGCCACATCATTCAAATACTGGGAGCAGGCATTCTTCCCCATCTTATTTT
GTCCTTGATGTTACAAATGGACATTCAATAGATTCATCTGGAAAAAGCAAAAGATACATA
TATACTTTTCTGCGCCAGAAGTTGCAGCCTGAGACAGCTGATCAGCCAGGAGAACATGTT
GAAAGTGTAGATTTTAGCCTCAAATGCGGTGATTCTGTGGTGCTTAGCACAAAATCTGGG
CGAATAGCTGTTGCAAATGGATACATAAGGGACCTCAGCCGTGCCCATATAACGGTTTCA
TTGCCACGACGTCTGAGACTTCCAGGAAGTAATTCCTTGTTAGAGCAAGGAGATCTCCAA
TGTGAAGTTTGGCGTATAGATAAGGATGAGTCTGTTTCTTCATTTGCTACCATGAGACTC
AACCTTGTCCAACTATTTGCTGAGAATCCACAAAACTCTCACCTAAGGAAGTTGATTGTT
GACCTCGAGGCTCCCAGATTTGATAGTGGAGGACTCCTAAGTCAAGATCCGGCACTATCA
TATATACAATCATTGCCAAATTTGAACAATGACCAACAGAGATCGCTGCATAAAATTCTA
GCAGCAAAAGATTATGCGCTTATCCTAGGAATGCCTGGAACAGGCAAAACATATACGATG
GTGCATGCCGTGAAGTCATTATTGATGAGAGGGGAATCTATTTTGCTAACCTCATATACC
AATTCAGCTATAGATAATTTGCTTATGAAGTTGAAGGCTGAGGGTGTAGATTTTCTTCGA
ATTGGAAGGCATGAAGCTGTACATCCTGATGTCAAAGGCCACTGCTTGTCAACAACAGAT
ATACAATCAGTAGATGCCGTCAAAGCTAGAATGGAGCAAGTGCAAGTTGTTGGAGTCACT
TGTTTGGGAATTTATCACCCTTTACTAGCACATAAGAAGTTTGACACATGTATCATGGAT
GAGGCAGGCCAGATCACATTACCGGTATCTCTGGGACCTTTGATGCTTGCAACAAAGTTT
GTTCTAGTAGGAGATCATTATCAGCTTCCTCCACTTGTTCAGAGTTCTGAAGCTCGAGAG
AATGGTATGGGTGTCAGTTTATTTTGGAGGTTGTCAGAAGCACACCCTCAAGCAATTTCA
GCATTGCGATGCCAGTACCGAATGTCATCTGGCATTATGGAGCTCTCAAATTCATTGATT
TACGGCAATAGGTTATCCTGTGGTTCGTTGGAAATTGCAAATGCCAAACTCAAGCTTTCT
GGCAGAGGTCCTGTTCGCTTGAAGCTGAAAGAGATCTTGAACCCTGATAGGGCTGTCGTC
TTTGCGAACACAGATGAAGTACCAGCTTTTGAGGCCAAGGAACATAGAACTGTGAACAAT
CCTACAGAAGCATTAATTGTTTCATGGATCACCAATGAATTGCTAAAGAGAGGTGTAGCT
CAAGATGGGGTTGGTATAATAACTCCATATAATGCCCAAGCAAATCTCATTCAGCAACAT
GTAGACGCTTCAGTTGAGGTTCATACAATTGACAAGTACCAGGGGAGGGATAAAGAATGC
ATTATAGTATCTTTTGTACGGTCCAACGGGAATACAAGGGCTAGTGGTTCTTCTTTGCTT
GGTGATTGGCACAGGATCAACGTTGTCTTGACACGTGCAAAGAAGAAGCTCATCATGGTG
GGATCCGCTGCAACTCTTTCAACGATCCCATTGTTGAGACTTATGATTGAGAAGGTAGCT
GAGCGTGGCGGTCAGTTAGATCTGACAAATAAGGATGTACAGTCAATTCGAGAGCTAACA
AGCTCTCGATTGAATGTACAATAG
>OsDNA2_2
ATGCTGGTGCGCCGCCTGGAACTGCTGGGCGAAGTGGCGAAACTGGCGAGCAGCCTGCATCTGCCGGAAGATGTGAGCTATACCTGCGAAACCGCGGCGTATTTTTGGCTGCTGCATGTGTATGCGCGCTGGGAACAGTTTCTGGCGGCGTGCGCGCAGAACCAGGATAAACCGAGCTTTGTGAAAGATCGCTTTCCGTTTAGCGAATTTTTTAGCGATACCCCGCAGCCGACCTTTACCGGCGAAAGCTTTGAAAAAGATATGCATGCGGCGAAAGGCTGCTTTAAACATCTGCTGACCATTTTTCAGGAACTGGAAGAATGCCGCGCGTTTGAACTGCTGAAAAGCACCGCGGAACGCGCGAACTATCTGATGACCAAACAGGCGAAAATTGTGGCG…
>OsDNA2_3
ATGGGCAGCCGCGGCCGCATGCTGTTTGATCTGAACGAACTGCCGACCGAAGCGGAAGAAGAAGAAGCGGCGGTGGTGGTGAGCCAGCCGCAGAAAACCCTGCCGGTGCCGACCGCGGGCCCGAGCCTGTTTCCGCAGCAGGAAGTGACCCAGAGCCAGGGCATTCTGAACAACAACGCGTTTAAACATGCGCTGAGCGGCAGCGGCTTTCAGCCGTTTGTGCGCAGCAAAGATAGCCAGATTACCAAAGAACCGATTAAAGCGGAAGATAACCTGAACGCGAGCGTGGCGAGCACCAGCATGCTGACCAACCATAGCAGCGATGGCGTGGCGAAAATGATTGGCAGCAGCAACCAGGTGAGCCAGGCGGTGGAACGCGAAGAAGGCGAATGGAGCGAT…
>OsDNA2_4
ATGGCGACCCAGCCGCCGAGCAGCAGCGCGGATGATGATCTGTATGAAACCGCGAGCCAGCCGGATCCGCCGGCGAGCGCGGCGGGCGATGCGTATACCTTTCTGGAATTTAACACCCAGGGCGATGATTTTGATTATCCGGATTTTCGCGAACTGAGCCAGCCGGCGCGCAGCGCGCCGCCGACCAGCGCGCCGGGCGTGCCGGGCAGCGCGGGCAGCCCGAGCCCGAGCAGCAGCAGCTGGCCGCCGCCGCCGCCGCCGCCGCCGGATGCGAGCCAGGATCCGGATCTGGCGCCGCGCGAAGCGACCACCCCGCCGGCGAGCAGCAGCAGCCCGAGCCCGCGCGCGAGCGCGAAAGCGCGCGCGAGCGCGGCGGCGGCGGATGGCCTGGCGAGCGGC…
>OsDNA2_5
ATGGCGATTAAACTGACCAAATATCAGTTTTTTAGCAGCCGCGCGACCGCGCTGCATCTGCGCCGCCGCGAACTGAAACTGCTGCCGTTTCCGAGCTTTCCGTGCAGCAGCAGCAGCGCGCCGAACACCTGCAGCCAGCAGAGCCATCTGCTGCTGGTGAGCAGCGCGGGCCCGCGCGAACAGACCCTGCTGCCGGCGGATAGCCGCAGCAGCCTGCCGCATGGCATTACCGATAACGGCACCCGCAAAGAAGGCCGCCGCCGCCGCCGCGGCCGCAAACGCAAAGAAACCGCGAAAGATGAAGGCGAATGCGTGCCGAGCGCGGAAGAAGTGAGCATTCGCGTGAACACCCTGTATGAAAGCGGCGATCCGATTGGCAAAAAAGAACTGGGCCGCTGC…
>OsDNA2_6
ATGATTAGGGAAGCACTCTCTGAGGCACAGGTTGTGCTTTCTACTAACACAGGGGCAGCC
GATCCACTTATCAGGAGAACATGTTGTTTTGACTTGGTAATCATAGATGAAGCAGGGCAA
GCAATAGAACCCTCCTGCTGGATTCCCATATTGCAGGGAAAGCGTTGCATTCTCGCTGGT
GATCATTGCCAGCTTGCACCAGTAATTTTGTCAAGAAAGGCCTTAGATGGAGGGCTTGGT
AAATCTTTGTTGGAAAGAGCTTCGTCATTGCACAATGGATTACTGACAACAAGGTTGACA
GTGCAGCACAGAATGAATGACTCAATAGCTAGTTGGGCATCTAAAGAGATGTATCATGGA
CTGCTCAAATCTTCTCATTCTGTTGCTTCACAAACTCTTGCTGACTCTCCAGTTGTGAAG
GCTACCTGGATAACACGGTGCCCACTGCTTTTACTTGATACTCGAATGCCATATGGGGCC
CTGGACACTGGTTGTGGGGAACAAATAGACCTTTCTGGTACAGGCTCATTTTATAATGAT
GGAGAGGCAGATATTGTGACACAACATGTTCTCAACCTTGTACATTGTGGAGTATCTCCA
ACAGCGATAGCCGTTCAATCACCCTACATTGCTCAAGTGCAGTTGTTAAGAGAGAGGCTA
GAAGAATATCCAGGGCTTTCTGGGGTTGAGGTTTCAACCATAGATAGCTTTCAAGGGAGG
GAAGCTGATGCAGTTGTCATATCGATGGTTCGATCAAACCCACTGGGAGCGGTAGGTTTC
CTTGGTGACAGCAGGCGCATGAATGTGGCTATTACAAGGGCATGCCGGCATGTCACCGTG
GTATGTGACACCTCTACTATCTGTCACAGCACCTTCCTGGCAAGGCTCCTTCGTCATATC
AGGCGATATGGGCAAGTGAAACATGTAGTGCCTGGTTCTTTGGATGGGGTGTCTGGCCTT
GGCTTCAGTCAACCCACTCTGCCGTCCATCAGTTAG
>OsDNA2_7
ATGGCGGGCCGCAGCGGCGGCGGCGGCGGCGGCAGCAGCGGCAAAAGCGGCACCGGCCGCATGGTGAGCCTGCAGGAATTTGTGAGCAGCATGGCGCCGCTGATTGATCTGGAAAAAGCGGCGGAAATTAGCGCGGAAAGCGCGACCAGCAGCAAAACCCTGGAACGCCGCGGCTGCGTGATGGCGAACCTGAAATGCACCGATGCGCAGACCGGCCTGATGGGCAAAACCCTGCTGGAATTTCAGCCGAACAAAGGCGATGTGCTGCCGCCGCATAAATTTGGCACCCATGATGTGGTGGCGCTGAAACCGAACAAAGCGGATGCGGGCAGCGCGGCGCTGGGCCAGGGCGTGGTGTATCGCCTGAAAGATAGCAGCATTACCGTGGCGTTTGATGAT…
>OsDNA2_8
ATGGGCACCTATGTGCGCAACTATAGCGATGATGAATTTAGCGTGGCGGGCGAAAAACCGGATGTGGAATTTATGGATTATCAGAACGATGGCAGCATTCAGGATTATAGCCTGGAAGATGCGCCGGTGGTGGTGACCGTGCCGTTTCCGTTTATTGATGGCAAACCGAAAAGCGTGCTGGTGGGCGAAACCAGCGCGGATACCATTAGCATTGAAAACACCAGCAGCGAACCGGTGAACCTGTGGAGCGTGCGCATTTTTAGCAGCAACCCGGAAGATAGCTATGTGCTGAGCATGATGAAACCGCCGCTGAACGATACCGATGAAGAAGCGAAACGCAACTTTCTGGGCCTGACCAGCGTGGAAGATCGCACCCTGCAGCCGGGCCAGACCCTGACC…
>OsDNA2_9
ATGCGCCGCCGCGGCGGCGGCGATTGGGGCCGCGAAGCGGATCCGGCGGAACCGAGCAGCAGCCATGCGTTTGATGGCGGCAGCGATGGCGATGATGATGATGGCGGCGGCGGCGGCGGCGGCTGGCATCAGGCGGCGATGAAAGCGGGCGCGGGCAAAGGCAGCAGCAGCAGCAGCAGCAGCGGCGATAGCCTGTGGCAGTGGCGCAGCCAGGGCCTGAGCGAAGTGGTGCTGAGCTGGAGCGTGGATCAGATTCTGAACAAAGATCTGCTGCGCGATAAAGTGGCGAAAATTCCGGAAACCTTTAGCAGCATGGAACAGTATATGACCAGCTTTTTTGGCCCGCTGCTGGAAGAAGTGCGCGGCGATATGTGCAGCAGCATGGAAGATATTAGCAAA…
>OsDNA2_10
ATGCAGATGAAAAGGATACCGTCCACATTCAGTGATCTCAAGAGCTACTTAGAGTCCTAC
ACCTCTCCATTGCTGGAGGAGATGCGGACGGAGATGTCTTCTAGCTTGGAAGCCATATCC
ACCATGCCTTCTACCAAAATTTCGTGGATCGAGCAAAAGAAAAACAACAAAGTTTACGAC
ATTGTTTTCGATGCTGATTCTCAGAATTCTAAGGCATGTAACCGACCTGAAAGTTATGTT
CCAAGTGTTGGTGATATCATTATCCTGTCTGATGTGAAGCCGGAGCATATTTCTGACATC
ACTCGCAATGGGAGGCCATATATTGTTGCCTTTGTCACAGAAGGAGGGGATGAAGACGAC
GACTCACCTCCAGTTAAGTATGTGATCATATCATCAGGAAAAATTGATTCTGAAGATGGC
AAGTGTCAAGATAGGAAAGAGATCAAACTTTTTGCTGCCTATTTGCTCAATATTGTAACA
TACATCCGTATATGGCGCTGCCTTGACTACAACACTGCAGTCAGAAGAAATCAAAGCCTC
ATACAGGAGATGGTACATTATCCACTGGTTGCAGACATTGTTCAGAAACAGAAAAAGGAT
CATTCTATCGACAGTATGGAGATATGGAGTAAACTGTCTACGATGGATCTTAACAATTCT
CAGAATGATGCGATCTTGAATTGTATCTCATCAATGCATAGCAACAACAGCAGTAGCAGT
TTTAGCCTTATCTGGGGACCTCCTGGCACAGGAAAGACAAAAACAATCAGTGTTCTGTTG
TGGTTGATGAGAGAAATGGACCATGGTACTCTAACATGTGCACCCACAAACCTTGCTGTT
AAACAAGTTGCTTCGCGTTTCTTGAAGGTGATCAAAGAGTCTTCGGATAGAGCCTGCTTA
GGAGATGTTCTACTCTGTGGCAATAAACAACGCATGTGTGTTGACGGTAATCTCAAAGAG
ATCTATTTACATGATCGTGTAAGGACGCTGCTTGGATGCTTTGTGCCAATGACTGGATGG
AGACATCGCCTATCTTCCCTATCTGATCTTTTTGAGAATGGTTACTCCCAGTATCAGAAA
TATCTGGAAGACCAAAAGGAAGAGCTGCTTGAAGATTTCAACAAGAAATTCATGAACAAA
AATATTGAGGATGAAGTGAAGGGAATTTTCCTGTATAATGATGATCAATCTGATTCCAGT
TTGCTTGTTGTTGATGAGGCTGCTCAGTTAAAAGAATGTGAAGGATTGATCCCGTTGCGT
TTGCCTACTTTAAAGCATGCTATTCTTATTGGTGACGAGTGCCAATTGCCAGCAACTGTC
AAAAGCAAGGTTTGTGAGGATGCGTCGTTCGGGAGAAGCCTCTTCGAGAGGTTGAGTTCA
CTGGGACATGAAAAACATCTCCTTAATATGCAATACAGAATGCACCCATCCATTAGTATC
TTTCCAAACATCAGCTTCTATGATAGGAAACTCTTAGATGCTCCTAATGTCAAGCAGAAA
GAACACCGAAAGAAGTACCTTCCAGGTCTTATGTTTGGTCCTTACTCTTTCTTCAATATT
GAAGATGGTAAGGAGGATCTTGATGAACTTGGCCGCAGCAGAAAGAATGTGGTTGAGGTT
CAAGTGCCATCCCGAAGTGGGATGAAAGATGAAAGCCCTTCAACTTCAACTGGCATTGGT
GGTTTCCCCGGGGATACAGAAGAAAATGTAGAGGATATCACCGTATGCTTAAGTAATCTT
AAAATTCGTTGA
>OsDNA2_11
ATGGTGAAAAAAGGCGGCCGCGCGCGCGTGGGCAACAAAAAACCGGATGATGATGATCTGGTGAACACCATTTTTAGCTGGACCCTGGAAGATGTGATGAACCAGAACCTGTTTGCGGATAAAGTGCCGAGCATTAGCTTTGTGTTTAGCATTCGCCTGGTGAACGCGATTCCGGATCGCTTTAGCGGCCTGAAAAGCTATCTGGATAGCTTTAAAGCGCCGCTGCTGGAAGAAATTCGCGCGGAAATGAGCAGCAACCTGGAAACCCTGCCGAACAACAGCAGCAGCACCAAACATATTCAGAGCCTGGTGCGCATTCCGACCGGCCTGCGCCAGTGCCCGCTGTATCGCGTGACCATTAGCGATCGCCGCGGCGCGTGCGCGCCGTGCATTGGCGAT…
>OsDNA2_12
ATGGGAGACGCCTCCCGGATAGACCCAAGCTGCGGATCTGGGTGGCGGTGGCGGGGGGAT
TCACACCACAAGGCGCTTTGGAGCAGCCTGGACGACGGCGGGGATGCAGAGGGCAGCGGC
CCGGATGGCCCCGCGGACGGCGCGGCGACTTGGGGTCGACGAAGCAGCGAGGGCGGCGGG
CGTAGGGCCAGCGGCGCCGGCGGCGGGGAACTGGGCGACGAGCGTCGCATGCTTACCTTT
CAACTCCTGAAGTTGGTGAAAAGGATCCCAGAGACGTTCACTTCATCGTCAAATTACTTT
AACTCATTTACCTACCCATTACTTGAAGAAACACATGTTGATGTCTTTTCATCGTTGGAT
GGTTATTCTCACCAAAACTTCATATCAGTAGCCCGAATGAAGGAACTGCTGCATGACGAT
GAGACCACGTTCTTCTGTTTTGAGGTTGCAAATCCAGCAAAGGATGAGAAATCCAAGGAA
ACATATGCGCCATGTGAGGGTGATATAATAGTCCTTACCTCCCGAAAGCCCAAGCAAGTG
TCTGATTTGACACGAAATATGACTTCGTACATCCTAGGTTCAATTGTCAAAGGTGGTGAA
GACGATGATGATCTCCCAGACAATTGCTTCATTGCTAGATTGTCATCAGTGCTTCCAGTG
GAAACTGATTCTTCAACAAATGAACCAAAGGAGCCATTGTTCGCGGTAATCCTCATAAAT
ATGAAGACATACGATCGGATTTGGGATTGTCTTCACAAGGGAAACAGCCATATTGTTGAT
ACAGTCTGGCGGTACAAGTCAAAGGAAGTGGATGAGGCTATGTCATCAAGCTCCCAATTA
TCTCAACGGTTCGCTGCTAGATCAGCCGTTGATCTTAATCTTGAGAAGTACATGCTCAAC
AATTCACAACTGAATGCTGTTGCAGATTGTGTTCTGGTCTCAGAAAAAATCTCTTCTCCT
ATTAAACTAATATGGGGACCTCCTAGGACGGGACACCGGACACTTACTTGTGCCCCTACT
AATACTGCTGTCCTAGAGGTTGCATCTCGAATTGTCAAGCTCGTTCATGAGTCTCCTGCT
AGCAGTGGCCAATATCTAAGCGACATCGTTTTGTTTGGAAACAAGAAGAGGATGAAGATA
GGGCATGGGGACAGTGATCCACTCAAGTGGCCAGATCTGCTAGCCTCAGTGCACACGGAT
GTGTGCAACAAATCAAAGATCAGAAAGGCAAGATTACTCTGTGTTCGAATATTAAGATAT
CTGAAGATCAACTTGAAGCTTCCTGATTGGGATCGCTTGAGCCTTTCTGATGATGACCGC
AAGAGAGAAATTCGAGTCTACCTGTTGCAAAGAACAAAATGCATTCTCTGCACTGTTTCT
AGTTCTTATGTGTTGCACAATGTGTCCATGGATGACAGGTCTGAGTGCTTGAAACCTCTG
GAACTGTTGGTTGTAGATGAAGCTGCACAGTTAAAAGAGTGTGAGACCTTAATTCCCATG
CAGTTGCCTGGCATAAAGCAAGCTGTTTTTATCGGAGACGAATGCCAGCTACCTGCTCTG
GTTAAAAGCAAAATTTCTGATAATGCTGATTTCGGAAGAAGTGTTTTTGAGAGGTTAAGT
TCCTTGGGCTACAACAAGCACCTCCTGAACATTCAGTACAGGATGCGACCAGAGATAAGC
AAGTTTCCAGTTGCCAGTTTTTATGATGGCAAGATCTCAGATGGTCCAAATGTTGTCAGC
AAGAACTACAAGAGGAACATTTTGCCAGGCAAAATGTTTGGACCTTACTCGTTTATAAAT
GTAGATGGTGGCCATGAAACAACTGAAAAACATGGCCGGAGCCTTAAAAATACCATAGAA
GTTGCTGCTGTGCTGTGGATCGTGCGGAGACTATTTGAAGAATCGGTTTTTTTGGGAAGC
AAGCTCACTGTTGGTGTAGTGTCACCGTACAATGCTCAAGTTAGAGCTATCCAAGAGAAA
ATTGGTAAGACTTACGATATGTATGATGATTTCTCTGTGAAGGTAAAATCGGTGGATGGT
TTCCAAGGTGCGGAGGAGGATGTCATCATCATATCTACTGTCAGAAGTAATAGAGCTGGT
TCAGTTGGGTTTCTCACAAACCTGCAGCGGACAAATATGGCTCTGACAAGGGCTAAGCAC
TGTTTGTGGATAGTAGGAAATGGGACGACTTTGTCCAACAGTAGATCTGTTTGGCAGAAA
GTGGTGAATGATGCAAAGCATCGAGGTTGCTTTTTCGAGGCAAGCGAGTATAAACATTTA
TCCAATGCAATTGTCAATGCTGTTATTGAGCTCGATGATGCTGAGAATTTAGTAAAAATG
GACTCGCTCCAGATCACCAATCCCAGGTTTCAGAGAGCCGGGTCGAGGTACCGTGCATGA
>OsDNA2_13
ATGCGCAGCCTGTATCTGGTGCTGCGCTTTCAGAACCATCAGCGCATGCGCAACCGCGGCCGCCATATGATTCGCCAGAAAGTGCGCTTTAGCAACGTGGAAATGATGCGCTTTCCGACCGATTGCTGCATTGTGCAGCTGAGCAGCAGCATTCCGGTGGAAGCGGATCCGGAAACCAAAATGCCGAAAGGCGCGATTTTTGCGGTGTTTCTGATTAACATGAAAACCTATAACCGCATTTGGAAATGCCTGCGCCTGGGCGCGAACGATGGCAACCTGGCGAACCTGCAGAACAAAAGCAGCACCAACATGGTGAACCTGGTGCGCCAGTATAAACCGAAAGTGGTGGAAGATAACAGCAGCCAGGTGAGCCAGTGCCTGAAACATGGCAGCATGGAT…
>OsDNA2_14
ATGGGCCCGAAACAGCGGCGGAAGGGGAAAAAGAAAGTGGGTGCTGCTGGTGCGACAGCA
GCGGGGGAGGAGGCCGCGGCGCGGGACGAAGACGCCGGGACGAGCAGCCATGCCGTCGCC
GGAGAAGCGTCGTCGGGTGCAGGCGGTGGCGCCGATGGTGGGAGCCCAGCACCACGCGCC
GCGTCGCCGCCGCCGACCGCGGCTGGTGGCCAAGGCGGAGGCGGAGGAGGGCCCGTCTCG
GGAGGAGGAGGAAGCGCGCCAGGCGGGGCGGCGACGGCGCCGAGGCAGGGCGCGCCACCA
GCGGCAGCGACGTCGGTGCAGGGCGCGCCGCGCGCGCCAGCGACGGCGGCGACTGTGCCG
CAGGGGGGCTCGCCACGACGCACGGTGCCTGCGCAGAGCGCGCCGGGTGGGCCAGCGACG
GCGCAGAGCTCGCCACGCGCCGCGACGACCACCAAGCTGGACAAGAGTGTAAGCAACAAC
ATAGAGGAGAAAGGTCCTGCTTTTGGGGATGCTCCGTGCCGTAACAAGGCAACTGGGGTT
GACATTGACGACAGTAGTCGAGATGATGCTGATGGAGGAGACGCTAATAACATGTCTCTT
TTATCAAAAACTGTTTTGTCATGGACAATCCAGGATATATTATTGGATAATGAGGTTCAG
AAAGTACCAACCAAGTTTAAAGGGCTTCAGCATTATTTGGATGTACACTCAAATCTGCTA
ATGGAAGAAGTTCGTATAACCATCAAGTCTAGCTTGTTGAAAGTTGAGACTACTCAATGC
TTTCGTGATTTTGTTGTGTCGTTTGCTGGGCCACCTTCCATCTATTACATTGATATTGAT
CTTTATGGAATTGATAACTGTCAGCATGTTGTGAAAGATGGGGATCTGTTTTTTCTTAGT
ACTCAACCATTAAGGGGTCAGTTATCAGGTTGTTTTGGTATTGCCACAGATGTTGGCTGT
GATAATCAGTTTCAAAGAAGCTTCAAGATGTTAGTTTCAGAAAATCAGAAAAACACTGAT
TTAGAATCAATCAGATATATTTGTTTTCTTACTAACATTATGGATAATTTGAACATATCA
AAGGCAATGGTCACAATGTCATCTGGCAGATGTGGTATTATCAATTCCATTATAAGACGC
AATGAGAAGTGCAAAAAAACATGCGCATGTGCTGAGTTATGTGCATTTGGAATTGAAGAT
TCCAGTTATCTCGAAAAATACAACGAAGAGCAGCAATGTGCAATGACATGCATTATGTCG
AAAGTAGGTTGTCACCACAACCATTCAGTTGATCTTGTATGGGGGCCTCCAGGTACAGGA
AAGACCCGATTAGCTGCCGGTTTAGCTATTTGTATGCTGAATTTGAGATTAAGAATATTA
GTGTGTGTTCCAAAGAAAAGAGATATTCATATATTTCTTCAGAGTTTACAGAAAGTTGAT
CCATCATTCGACTTTAGAGGCATTGTTGTTCTCAATAGGCTGAGTAACTCTGAAAGCATA
AAGAATTGCAACAAATTACATGAAATGAATTTGGAAAATAGAGCGCAGGCGCTCTATTGC
TGCATATTTTTATGGAGAAGTTTTGTGAAAGAATTAGGTTTTGTTTTGGGATTAAAACCA
TACTGCAAGGAAAAATGCGATCACGATGGATGTACTATCTGTAGCAAAAGCAAGCTAGCT
GTTTTCTCCTTCAGTTCTTTTAAAGAGAAAGTTTGTGCACTTGCTGTAGATGTAGAAAAA
TGTTCACGGATTTTGATTGACAGCCTGTCAGATATATTATTGTCGAACTATAACATTGAG
ATCTTAAACAAATTGTTGAGCGGCCTATCACATTTGGAGGATCGCATTAAGAATAGTGAT
ATAACACAGTCTGGTGTTGAAAAGGAATTTGGGCTTGCATCTGGTATTGATTTTTCCTGG
GAGGAGGTAGGATGCAATGTTGCAGAGTTGAATGAAATCCGGATGACTTGTCTTGGGTTG
ATAGAGGTTGTTATGAACTCAATTGAATTGCCACAACTGGATGATAGAAAGGATCTTGAG
GAATTCTGCATTAGACATAGCCGCATTATCATTTGTACTCCAGTCTGTTCCTCTCAGCTA
CGTGAGTTAAAGTTGGATACCATCGATATTTTATTGGTTGATGATGCTGCACAAATAAAA
GAGATCGACATGCTTATTCCACTGTCATTTTCACCAAGACATATTGTGATGTTTGGGGAT
CATCTCCATTTGCAGCCCATGGTGAAAAGTGAGGTTTGTAAAGAAGCTGGATACGCTTCA
AGCCTTTTTCAACGATTGATGCACTCTTCTTCTGAAAATAAGAGACTCACTAAACAGTAT
ATGATGGATCCTTCGATTAGTCAATTCGTGAGTGAAAATTTCTATGAGGGTAGATTGAAG
GATGACTCAACAGTCAAGTCTGATGACTACAATAAGCTCCTAAAAGAATTTCCAGTCCCT
GCTTATGGGTTCTTTGACATAAGTGGTGTGGATGAGTTGACAGGCAAAGGAAAAGGCTTT
GTGGAGTCTTCTGTAATCATGTTCTTGCTTCAGTTTCTTTGCAAAGGTCGGACAAATGCC
ATAGGAAAGATCAATGTTGGAATAATTTGTCTATACAACAACCGAATGGATGCGCTGAGA
AATCTTTTAGGCATCAAATATGAAAACCACGACAGAATTAATATAGAAGTTAACTCTCTC
GGTAATTTGCATGAGAAATGGTATGATGTGGTAATCCTGTCATCAGTTTCCGATGAAAAA
GCAGAGCTTCTCGAGGGCAGCAAAATGAATGTAGCTTTTTCAAGATCAAGATACTGCCTG
TGGATTATTGGAGAAGGTAAAAATCTGATTGCGAGTGAAGATTTATGGAAGAAGTTAATT
GGATATGCAAAAAATCTACACTGTGTTGCGACATTGAACAGCAATGTGTTGTCTAAGGTT
ATGAGTCAGTTGAATGACCGGGACAAAGATATACCCACTGCCTCTGCACTTCCAAAGAAG
GATTTCACATGGAGTTTGTCACTGAATGACCTAAAGACTCGGTACGAGAATACAGTTGCT
GAAGAGTTTGCATCTGAGGAGTGCAAGAAAAGGGGCACGCATCGAGTGGAAACTGCCCTG
AAAATTCTAAAAGATGATGGTGTCATAGGCCGTGACAAAGTTGACCCTGAGGGCTTAACG
GTCGTCAGATCATTAGCATTTGCTGATCTTCAGTTTCAGCAGGGGCACATGGTCAAGAGG
TGGAGCAAGCTTTTGCAGGACCGACTCTTCAAACTCGCATCATATGAGAAGGTTGGCATC
AATGAACCACAAAAGCCGGGAGAGATCTACAGCTATGATAAGAGAGTGCCATACATCCAT
GCCAAGTCCAATCTGCCGGTTTCCCATGCCGTTATGGTTATTGGTGATGGACGACATCGA
GAGCCAATGGCCTCTGCTGCAAATGACCGTGAGCATGTTATGATCCAGAATAGTGAAGGG
AAGCGGTTTGGGATTGATGGGTTGGGAAGAGTTGACAAGCTTTCCTTCCGTGGACTCTAC
CAGATCATTTTGCCAGATTAA
>OsDNA2_15
ATGAGCTACTACTACGACAGCGACGACGACGACGTCGTGCTGGTGCAGCAGGGGGCGGGG
ACGAGATCCGCAAGGGCAAAAGATGGCAGGTACAGTTCGTGGTCGCAGAGCGAGTTGGAG
AAGCAGATGTTCTCTTGGTCCCTCAAAGATGTGCTCAACAAAGACTTACTCAAGAAAAAG
GTTAAGAAAATACCCACAATTTTCTCCTCGCTGAAAGAGTACATGGGATCATTCACCGTG
CCGCTGATCGAAGAGACTCGTGCTGATCTCTGCTCTGCACTGGAAGGCATCAAGCATGCG
CCAGCAGCTGAAGTGACCAGGATTAAGCTTTGCTCAGACGAGCAGCTCATATACAGTTTT
TTCGCCAATAAAGCTGATCCCAAGGACATTTTTCAGGAAGTTTACGCCCCAAAGGAGGCG
GATACACTGTTGCTGACGGATCGGAAACCGAGGCACATCTCTGACCTGGGACGCGGTGAG
AAGCCCTTGGTGATTGCCTCGGTGCTCAAAGCCGAGGATGCTGAAGGCAACACCGTCGTC
AGGCTGTCAAGTAAGCATGTTGAGCAGCAGTTTGGATTGGAATCGTCTCTCTTCGCGGTG
TTCCTGATCAACATGACGACGTACAATCGCATATGGAGTGAACTGGATGCGGTGGTTGCT
AGTGTCAGGAACACTGACATCATTCGGATGATAGTAAATTGCAATCCAAAGGTCGGCCAA
GAATGTTCATATTCTTCAGAACTGCCTTTACATCTACCGGACAGAGCACTTGGTGGCCTT
GAAGATTTCAAGCTCAACAAGTCGCAAAAGGTGGCAGTACTAGACTGTGTGTCAGCGATG
CAGCAGCGGAGCTCTTCCGTGCGCCTGATCTGGGGTCCTCCCGGGACAGGGAAGACGAAG
ACCATCAGCACGCTCCTGTGGGCAATGCTGGTCAAGAACCACAGGACACTGACCTGCGCT
CCGACGAACACCGCCGTCGTCGAGGTCGCATCTCGGGTCCTCAATCTCCTCGAGGATCCT
TCTGCTGGCAGTGGAAAAGCCTGTTTTTTGAGTGATGTTGTGCTGTTCGGAAATGAGGAT
CGGATGAACGTGGACGGAAACCTGACAAAGATCTTCTTGGAGAAGCGCGCTCGCCGACTG
CAGAAGTGCCTGAGTCCAGGTTCAGGGTGGGTGCACAGTCTGAGCTCCATGATACGGATT
CTTGAGCAACCTCTGGTTCAGTATGATTCATATGTGGAGCAAATTGAAAGGGAGATAGAA
GAGGATCTTGCTGAGAAGAAAAGGAACAAAAACAAGAACAAGGAGAATGATAAAAAGCAG
ACTTTCTGTGATTATCTCCCCAGGTCAGCTACAACTGCAGAGAATTTCAGTTACATGACC
CAGGCCCTGCACATGCTAAAATTTTTTGGTAAACTTGTGGAGCCCAAATCAGAACAGAGC
CTGAAAACCCTGTTCAAACTCAGCCCCGATGGCAGCATCAGCTCACTGTTTCAGAACTTC
GTGACATATGTGCAAGATAGTGTGAGTACAGAGCTGAAGGATGCTAGAGCTCAGTGTCTT
CAGAAGCTAAAACACCTATCTGATCACTTTGAACTTCCGAACGTTTTCGACAAGCGTTCG
ATAGAAGATTTCCTAGTCCGGAACGCCAAAAGCATACTCTGCACAGCTTCTAGCTCATCC
CGTCTGCACTACCTGCCAGAAGCAAGCCCGTTTGATCTCCTTGTCGTCGACGAGGCAGCA
CAGCTGAAGGAGTGCGAGTCACTGATACCTCTCCAGCTCCCTGGCGTTCGTCACGCCGTT
CTCATCGGCTATGAATTTCAGCTGCCGGCACTTGTCAAAAGCAGGGTTTGTGAAGATGCT
GAGTTTGGAAGGAGCCTGTTTGAGAGGCTGAGTTCGCTGGGACACCCGAAGCACCTCCTG
GATGTGCAGTACAGGATGCACCCAGGGATCAGCAAGTTCCCGGTCTCAAGCTTCTACGAG
AACAAGATATCTGACGGCGAGAACGTATTACACAGGGACTACGAGAGGAAGCCCCTTGCC
GGGCCAATGTACGGCTCCTACTCCTTCATCAACGTCGATGCCGGCAAGGAGAGCAAGGGC
AAGCACGACAAGAGCCTCATGAACCCCATCGAGGTCGCCGCCGTGACCCGGATCGTTCAG
AGATTGTTCAAAGGTACACATTGCATCATGCCCTTGCATTCTGGCATGGCATCGCTGAGC
TCAGATAGCTTGGTTTGTGCAGAGTCGGTTGACACCGGGAGGAAGCTGTGCGTGGGCGTG
GTGTCGCCGTACAAGGGGCAGGTCCGCGCCATCCAGGAGAGGCTCGGGAAGGCGTACGAG
ACGCACGGGGGCTTCACCGTGAAGGTGCGATCCGTGGACGGGTTCCAGGGCGCCGAGGAG
GACATCATCATCTTCTCCGCCGTGCGCAGCAACACCACCGGATCGGTCGGGTTCCTCTCC
AACGTCAACCGCACCAACGTCGCGCTGACCCGGGCCAAGTAG
>OsDNA2_16
ATGGCGGTGGATAAAAGCGGCGGCGGCGGCGGCGGCGGCGGCGCGAGCAGCAGCAGCAGCGGCGTGGCGGCGAGCACCATGGATCGCTTTCATAAAATTGTGCTGAGCTGGGATTATGTGCGCCTGGTGGCGGATAGCAAAGGCGGCCAGCAGCAGGCGAAAGGCCTGGGCCGCGTGAAAAACACCTATGCGAGCGTGGCGGAATATCTGGCGGTGTTTGAACCGCTGCTGTTTGAAGAAGTGAAAGCGCAGATTGTGCAGGGCCGCAGCGATGAAGAAGAAGAAGCGGGCCAGGATTGGCAGAAAGGCATTGTGGCGAGCTGCACCGAAAGCGAAGGCTTTCATAAAGTGAGCATGGCGGTGCTGGATGATTTTCGCGAAATGGTGAGCGAAAACGAT…
>OsDNA2_17
ATGATTAATGCGCTAACCACAACACAAGTAATTGAAGCCCCATTTCATCAAATTTTCGTT
TGTGGATTTGCATCGGAGTTGCCCCATGTTCGTTGGGGGTACTTCAGAAATGGGCTCAGG
CCCATTACATGGCCCATAACCATTAGCATCGCACTTTCTCTCTGTTTGCTCTCATCTCGT
TCCTTTTCCTTCTTTCCAGAGCGAGGCTGTTTGCCGCTACAGCGCCGGCGGCTCACTAAA
CCCCAGAACCCCCTTCTCTCGCCGCCGCGACGCCGCCCCAATGGCGGTGGACAAATCCGG
CGGCGGCGGAGGCGGAGGCGGCCCTCCTCCTCCTCGTCGGGCGTCCCCGCATCCACCATG
GACCGCTTCCACAAGATCGTCCTCAGCTGGGACTACTTCCGCCTCGTCGCGGACTCCAAG
GGCGGGCAGCAGCAGGCGAAGGGGCTGGGGCGCGTGAAGAACACGTACGCCTCGGTGGCC
GAGTACCTCGCTGTGTTCGAGCCGCTGCTGTTCGAGGAGGTGAAGGCGCAGATCGTCCAG
GGGCGCAGCGACGAGGAGGAAGAGGCTGGGCAGGACTGGCAGAAGGGGATTGTGGCGTCG
TGCACCGAGTCGGAGGGGTTCCACAAGGTGTCCATGGCCGTGCTTGATGATTTCCGGGAG
ATGGTGTCGGAGAACGATCTCCTGCTGCTGTCCAAAGAGAAATTTGAAGAGGGAGTGACC
CCCAGTGCATATGCCTTTGCCTTAGTGGAACAGCGGGGTGGCAGAGAAACGATTTCTCTA
AGGACATTTGTGGCAGGTGAAATAAAAAATCTTAATGTAGCAAAGCCTGTGAGCTGTTCT
AGGCTGCAGCGTATTGCTTCCATTTTTTCAACTACAGAGAGCTTCCTCTGGATTTTAAAG
ATTTGCAGCTTGTCTACCATAATGCGAGAATTCTCGGGCATGCACTCTGTAGCATCACTT
CCTTTTAAGGATCTGATTCTTTCAGCTAGTGAGAAGAACAGTGGTGGGAATGATCAAAAC
CGTGCTTGGAATGTCCCTGAGCCACTTATGGATTATCTTAAAACAAACCTTAATGATTCA
CAACTAGATGCAGTCAACGCAGGTCTTTCTCGCAGATCCTTTGTTCTTATCCAGGGGCCC
CCAGGAACAGGAAAAACACAAACTATCCTTGGACTCCTCAGTGCTGTTCTCCATTCTGCT
CCTGCAAGAATGCAAACCAAAGGTGGTTTTGATGTTAAAAAACACGGTCCAGAGCTTGAT
ATTGAGGGCAAGCATGCACACTGGATGAAGGCCTCCCCGTGGCTGATTGGTGTAAATCCT
CGAGATTTAATTATGCCTGTTGACGGCGATGATGGTTTTTATCCTACTGGGAATGAGCTA
AAACCTGAGGTCGTAAGTTCCAATCGCAAGTATCGGGCCCATGTCTTGGTCTGTGCTCCA
TCCAACTCAGCACTTGATGAGATTGTGCTGCGAGTTCTGCAAATAGGAATACGCGATGAA
AATAACAACACCTATAATCCTAAGATTGTGCGAATTGGACTGAAGGCGCATCACTCTGTT
AAAGCAGTTTCCATGGATTACCTTATACAACAAAAACTTTCTGGTGTGGATCGCTCATCA
GATGGTGGGAGACGAGGGGCTGGTGAATATGATCGAATTAGATCTTCCATTCTTGATGAA
GCAGCCATCGTGTTTTCTACGCTAAGTTTTAGTGGATCATCCATTTTCAGCAGGATGGCT
CGTGCTTTTGATGTTGTTATAATTGATGAAGCTGCACAAGCTGTAGAACCAGCAACTCTT
ATACCCTTGATCCATGGGTGCAAACAAGTTTTTCTTGTTGGTGACCCAGTTCAGTTGCCT
GCAACTGTAATTTCATCTACTGCTCAGAAGTTAGGGTACGGTACTAGTTTGTTCAAGAGA
TTTCAGGCTGCGGGTTTTCCTGTGCAAATGCTCAAAATTCAGTATCGCATGCACCCAGAG
ATTAGTATATTCCCCTCAAAAGAATTCTACGAAGGTGTCCTAGAAGACGGGGAGGGACTC
AGCAAGAAACGTCCATGGCATTCCTACAGCTGTTTCGGCCCATTCTGCTTCTTTGATGTG
GATGGGACTGAGTCCCAACCATCTGGAAGTGGTTCATGGGTGAATGAGGATGAAGTGGAA
TTCATAACCCTCTTATATCATCAAATGGCTATGCGCTATCCAGAACTCAAATCTAGTTCC
CAGGTAGCTGTCATATCACCATACAGGCATCAGGTGAAGCTCTTGAAGGACCATTTTCGG
TCGACCTTCGGTGATCAGTCTAAGGAAGTGATAGACGTAAATACAGTTGATGGATTCCAG
GGGCGTGAAAAGGAAGTAGTCATTTTCTCATGTGTTCGGTGCAATAAGGAACAAAAGATT
GGGTTCGTTTCTGATTTTCGACGAATGAATGTCGCCATCACAAGAGCTAGGTCTGCTGTA
CTAGTTGTAGGTTCTGCTTCAACATTGAAGGAAGATAAACACTGGAACAACCTTGTGGAG
AGTGCAAAAGAGCGGGGTCGCTATTTCCAGGTTCCGAAGCCATTCACCGCATTCTTTGTG
GATGATAAGCTGAAAACCATGAAAGTGGAGAGAGCTCCTCCGGAGCTGAGGACTGTGCAA
GCATTGGAAGCAATAAACGAAGCAGTTGTAGGGCAAGAACTCATGGATGTCGACGATGCT
GGCGACCAAGAGGATGAAGGGTATGATGATGATCCCGTGGAGGCTGATGATGGTGGCGGC
GATGACTAA

## Sheet: Phylogenetic tree
>OsDNA2_1
MAPRKRTGAAGWGACFEEACGLAAVAAGQLIKQSQDDGGGEVVTWKISPVNDRLRMVTSRQMTGMALHPCSNNEKHSSVESTKKWHSSLLGMSRCTASARNLDMCGTGPGGCDGVEDTQSPFRTPPSLSYRCSEQQLNGGVVSDGGPEQLGAGEHKKALLDLLDQVEDAIMEEELPADGENKGEQLINGDPKNISCSPIADSDQNVPSQKSLDAPPFDSFLVLEVSEKHKGDNLPCDRYPVKVLRLLNEHGGKEHAVHLCDEWFHSLISPGDTVSVIGEFTDHGICIIDHDKNLVIVHPELLISGTRVASSFHCPRRSVLDDRLKSNEYSTSALIGTLLHQVFQAGLLEDVPSTQFLEQQAKEVLLKNIESLYACGASESNTLKTLIEAVPKILNWYKC…
>OsDNA2_2
MLVRRLELLGEVAKLASSLHLPEDVSYTCETAAYFWLLHVYARWEQFLAACAQNQDKPSFVKDRFPFSEFFSDTPQPTFTGESFEKDMHAAKGCFKHLLTIFQELEECRAFELLKSTAERANYLMTKQAKIVAMTCTHAALKRRDFLQLGFKYDNLLMEESAQILEIETFIPMLLQRQEDGYARLKRCILIGDHHQLPPVVKNMAFQKYSHMDQSLFTRFVRLGVPYIELNAQGRARPSIAELYNWRYRELGDLPYVREEAIFHKANSGFSYDYQLVDVPDFRGRGESAPSPWFYQNEGEAEFIVSVYIYMRLIGYPANKISILTTYNGQKLLIRDVINRRCKPWNIEPPSKVTTVDKFQGQQNDFILLSLVRTRFVGHLRDVRRLIVAMSRARLGLYV…
>OsDNA2_3
MGSRGRMLFDLNELPTEAEEEEAAVVVSQPQKTLPVPTAGPSLFPQQEVTQSQGILNNNAFKHALSGSGFQPFVRSKDSQITKEPIKAEDNLNASVASTSMLTNHSSDGVAKMIGSSNQVSQAVEREEGEWSDADVASDTAGSSVSNKEELAGTATTQVKRDSQESEPTAVKSGNMIKDEAAAEPSDTEMMDVPKDPVVRGPTGLESTKNLENKGNQLGDDSDLSNKSKDVRGVEANYALKFASNPSKRPKLDEHKEAMLGKKRARQTVFINVEDAKQAGTMKTSTPRRQSSFPAPIVTRTVKEAFRSGGGIAERAAERQSQPTIRDQRQSEMLGSERSNSADPIDQISESNGDAETGSQGRPKKMNAEEAPADGYQQPMPRQLKGRQISSQRSVVTGQ…
>OsDNA2_4
MATQPPSSSADDDLYETASQPDPPASAAGDAYTFLEFNTQGDDFDYPDFRELSQPARSAPPTSAPGVPGSAGSPSPSSSSWPPPPPPPPDASQDPDLAPREATTPPASSSSPSPRASAKARASAAAADGLASGVAALSFEEPLGAGAGEDGYDYGKGDFVEHACRYCGIHNPACVARCNVPSCRKWFCNSRGNTSGSHIVNHLVRAKHKEVCLHKDSPLGETILECYNCGCRNVFLLGFISAKAENVVVLLCREPCLSVNALKDMNWDLSQWCPLIDDRCFLSWLVKVPSEQEQLRARQISAQQINKVEELWKTNPDASLEDLEKPGVDDEPQQVALKYEDAYQYQNVFAPLIKLEADYDKMMKESQSKDSLTVRWDIGLNKKRIAYFVFPKEDNELRL…
>OsDNA2_5
MAIKLTKYQFFSSRATALHLRRRELKLLPFPSFPCSSSSAPNTCSQQSHLLLVSSAGPREQTLLPADSRSSLPHGITDNGTRKEGRRRRRGRKRKETAKDEGECVPSAEEVSIRVNTLYESGDPIGKKELGRCVVQWLKQGMHSMAIKYASTEMQNDGATFLLDGGSSEDNLGFVMLAQPYLSAIPMPKGQEALCLKASTHYPTLFDHFQRELRDVLLKQQNQGLISDWRTTQSWMLLKELANSAQHRAAARKPKAPTTHSTLGISLDKTRLMQTKIEDFVKKMSDLLHIERDAELEFTQEELNATPVMDGNSKKPLKPVEYLVTHGQSQQEQCDTICNLNVISSSTGLDGQHLVLFRVKDNHRLPPTTLSPGDMVCIRTCDNRGEITTSCMQGFIYNL…
>OsDNA2_6
MIREALSEAQVVLSTNTGAADPLIRRTCCFDLVIIDEAGQAIEPSCWIPILQGKRCILAGDHCQLAPVILSRKALDGGLGKSLLERASSLHNGLLTTRLTVQHRMNDSIASWASKEMYHGLLKSSHSVASQTLADSPVVKATWITRCPLLLLDTRMPYGALDTGCGEQIDLSGTGSFYNDGEADIVTQHVLNLVHCGVSPTAIAVQSPYIAQVQLLRERLEEYPGLSGVEVSTIDSFQGREADAVVISMVRSNPLGAVGFLGDSRRMNVAITRACRHVTVVCDTSTICHSTFLARLLRHIRRYGQVKHVVPGSLDGVSGLGFSQPTLPSIS
>OsDNA2_7
MAGRSGGGGGGSSGKSGTGRMVSLQEFVSSMAPLIDLEKAAEISAESATSSKTLERRGCVMANLKCTDAQTGLMGKTLLEFQPNKGDVLPPHKFGTHDVVALKPNKADAGSAALGQGVVYRLKDSSITVAFDDIPEDGLNSPLRLEKLANEVTYRRMKDALVQLSKGIQTGPSANLIPVLFGENPPMSSKDVAKFSPFNKNLDESQKDAISKALRSRDVFLLHGPPGTGKTTTIIEIILQEVKRGSKILACAASNIAVDNIVERLSRYRTKLVRLGHPARLLPQVLDSALDAQVLRADNSSLAGDIRKEMKVLNSKLLKAKDKNTKRDIRKELRTLAKEERKRQQLAVADVIKNADVVLSTLTGASSKKLDGITFDLVIIDEAAQALEMACWIALLKGP…
>OsDNA2_8
MGTYVRNYSDDEFSVAGEKPDVEFMDYQNDGSIQDYSLEDAPVVVTVPFPFIDGKPKSVLVGETSADTISIENTSSEPVNLWSVRIFSSNPEDSYVLSMMKPPLNDTDEEAKRNFLGLTSVEDRTLQPGQTLTIWLSCTPKDIGLHTSIVHVDIGDEKIERVAFLLADDNVSQALFSDKPYSRKHTQKKKFECSSFVPGCRPTRQHSQGFKFKLPQFAIPADIRELIQSKQRPDVLSEELNMTNYAKFFSTLLVMEEINLEEEMRSYDMERILMRRRGLEFLSLEVPGLAEKRPSLVHGDFIFVRHAGSDARPYQGFIHKVEADEIFLKFDNQFHLAHRDRNQYDVSFTYNRLNMRRLYKAIHEAELLGPDILFPCRSSSGSVKKGPFKPLNPHINTEQ…
>OsDNA2_9
MRRRGGGDWGREADPAEPSSSHAFDGGSDGDDDDGGGGGGGWHQAAMKAGAGKGSSSSSSSGDSLWQWRSQGLSEVVLSWSVDQILNKDLLRDKVAKIPETFSSMEQYMTSFFGPLLEEVRGDMCSSMEDISKAPYASVLSVNAMRKGKGSYEIKLDKWRGVSHGCAIEGYKPKAADLLLISETRPANQSDILKQSKSCVIVWVGKVQGNKMTVKASRRMETGVHGDERQQMGMNRYDKLYAEGFDKSWEMLDQEAVAPESSNSFMHENGRKEHSKVRKCFEKCSDLQEQNEMGTCGNSSKRWSFCATYLTNMITYDRVWVVLRRGLTMDSKIVLSMFGKKKKATGHCKYCGSETHDKIKDYLCNFKLNDSQLDAVASCISASECCHNSSVGLIWGPPG…
>OsDNA2_10
MQMKRIPSTFSDLKSYLESYTSPLLEEMRTEMSSSLEAISTMPSTKISWIEQKKNNKVYDIVFDADSQNSKACNRPESYVPSVGDIIILSDVKPEHISDITRNGRPYIVAFVTEGGDEDDDSPPVKYVIISSGKIDSEDGKCQDRKEIKLFAAYLLNIVTYIRIWRCLDYNTAVRRNQSLIQEMVHYPLVADIVQKQKKDHSIDSMEIWSKLSTMDLNNSQNDAILNCISSMHSNNSSSSFSLIWGPPGTGKTKTISVLLWLMREMDHGTLTCAPTNLAVKQVASRFLKVIKESSDRACLGDVLLCGNKQRMCVDGNLKEIYLHDRVRTLLGCFVPMTGWRHRLSSLSDLFENGYSQYQKYLEDQKEELLEDFNKKFMNKNIEDEVKGIFLYNDDQSDS…
>OsDNA2_11
MVKKGGRARVGNKKPDDDDLVNTIFSWTLEDVMNQNLFADKVPSISFVFSIRLVNAIPDRFSGLKSYLDSFKAPLLEEIRAEMSSNLETLPNNSSSTKHIQSLVRIPTGLRQCPLYRVTISDRRGACAPCIGDIVVLTDTVPRRPSDIASNGGSCCLAHVKDVVNRRTFLIRAAKKIGDANSYAFAASLLSFIPYARIWRCLDYDYALKTNPPLVMAVAGVSLQTTSLAASSSFHRANGSSDEITSSLPAFGLNDSQAGAIQSCVSAVQGNGASTTSGRFSLIWGPPGTGKTKTISVLLLMLMTTATSRSRYRVLTCALTNTAISQVASRLLALSKQHSAAAAGGLCHGDLLLFGNKDRMGIDGDLKEIFLDNRVKILKKCFSPESGWRHCLSSLQVFL…
>OsDNA2_12
MGDASRIDPSCGSGWRWRGDSHHKALWSSLDDGGDAEGSGPDGPADGAATWGRRSSEGGGRRASGAGGGELGDERRMLTFQLLKLVKRIPETFTSSSNYFNSFTYPLLEETHVDVFSSLDGYSHQNFISVARMKELLHDDETTFFCFEVANPAKDEKSKETYAPCEGDIIVLTSRKPKQVSDLTRNMTSYILGSIVKGGEDDDDLPDNCFIARLSSVLPVETDSSTNEPKEPLFAVILINMKTYDRIWDCLHKGNSHIVDTVWRYKSKEVDEAMSSSSQLSQRFAARSAVDLNLEKYMLNNSQLNAVADCVLVSEKISSPIKLIWGPPRTGHRTLTCAPTNTAVLEVASRIVKLVHESPASSGQYLSDIVLFGNKKRMKIGHGDSDPLKWPDLLASVHT…
>OsDNA2_13
MRSLYLVLRFQNHQRMRNRGRHMIRQKVRFSNVEMMRFPTDCCIVQLSSSIPVEADPETKMPKGAIFAVFLINMKTYNRIWKCLRLGANDGNLANLQNKSSTNMVNLVRQYKPKVVEDNSSQVSQCLKHGSMDFLGLEKLNLNASQLNAVADCVSVMENQLSSLKLIWGPPGTGKTKTISTILWAMLIKGRKTLTCAPTNTSILEVASRIVRLVRGCSDGSACFLSDIVLFGNKKRMKIDDGHELSVIFLDSRAERLLPCFVPNTGWRHCLCSLIDLLENSVTKYKYYIEDVLEKRKDIEKETAEKDKGENVPWRMQFGNGSCEKKCGRPEDKEEASRLLPFKYYLKDGYNNLSQNLSYCIEILYNNHPRNSGTERSFQCMLEVLELIKILHGMINCYK…
>OsDNA2_14
MGPKQRRKGKKKVGAAGATAAGEEAAARDEDAGTSSHAVAGEASSGAGGGADGGSPAPRAASPPPTAAGGQGGGGGGPVSGGGGSAPGGAATAPRQGAPPAAATSVQGAPRAPATAATVPQGGSPRRTVPAQSAPGGPATAQSSPRAATTTKLDKSVSNNIEEKGPAFGDAPCRNKATGVDIDDSSRDDADGGDANNMSLLSKTVLSWTIQDILLDNEVQKVPTKFKGLQHYLDVHSNLLMEEVRITIKSSLLKVETTQCFRDFVVSFAGPPSIYYIDIDLYGIDNCQHVVKDGDLFFLSTQPLRGQLSGCFGIATDVGCDNQFQRSFKMLVSENQKNTDLESIRYICFLTNIMDNLNISKAMVTMSSGRCGIINSIIRRNEKCKKTCACAELCAFGIE…
>OsDNA2_15
MSYYYDSDDDDVVLVQQGAGTRSARAKDGRYSSWSQSELEKQMFSWSLKDVLNKDLLKKKVKKIPTIFSSLKEYMGSFTVPLIEETRADLCSALEGIKHAPAAEVTRIKLCSDEQLIYSFFANKADPKDIFQEVYAPKEADTLLLTDRKPRHISDLGRGEKPLVIASVLKAEDAEGNTVVRLSSKHVEQQFGLESSLFAVFLINMTTYNRIWSELDAVVASVRNTDIIRMIVNCNPKVGQECSYSSELPLHLPDRALGGLEDFKLNKSQKVAVLDCVSAMQQRSSSVRLIWGPPGTGKTKTISTLLWAMLVKNHRTLTCAPTNTAVVEVASRVLNLLEDPSAGSGKACFLSDVVLFGNEDRMNVDGNLTKIFLEKRARRLQKCLSPGSGWVHSLSSMIR…
>OsDNA2_16
MAVDKSGGGGGGGGASSSSSGVAASTMDRFHKIVLSWDYVRLVADSKGGQQQAKGLGRVKNTYASVAEYLAVFEPLLFEEVKAQIVQGRSDEEEEAGQDWQKGIVASCTESEGFHKVSMAVLDDFREMVSENDLLLLSKEKFEEGVTPSAYAFALVEQRGGRETISLRTFVAGEIKNLNVAKPVSCSRLQRIASIFSTTESFLWILKICSLSTIMREFSGMHSVASLPFKDLILSASEKNSGGNDQNRAWNVPEPLMDYLKTNLNDSQLDAVNAGLSRRSFVLIQGPPGTGKTQTILGLLSAVLHSAPARMQTKGGFDVKKHGPELDIEGKHAHWMKASPWLIGVNPRDLIMPVDGDDGFYPTGNELKPEVVSSNRKYRAHVLVCAPSNSALDEIVLRV…
>OsDNA2_17
MINALTTTQVIEAPFHQIFVCGFASELPHVRWGYFRNGLRPITWPITISIALSLCLLSSRSFSFFPERGCLPLQRRRLTKPQNPLLSPPRRRPNGGGQIRRRRRRRRPSSSSSGVPASTMDRFHKIVLSWDYFRLVADSKGGQQQAKGLGRVKNTYASVAEYLAVFEPLLFEEVKAQIVQGRSDEEEEAGQDWQKGIVASCTESEGFHKVSMAVLDDFREMVSENDLLLLSKEKFEEGVTPSAYAFALVEQRGGRETISLRTFVAGEIKNLNVAKPVSCSRLQRIASIFSTTESFLWILKICSLSTIMREFSGMHSVASLPFKDLILSASEKNSGGNDQNRAWNVPEPLMDYLKTNLNDSQLDAVNAGLSRRSFVLIQGPPGTGKTQTILGLLSAVLHS…
>AtDNA2_1
MDSDASAKENTQDLSDYKGMIETGGEGSVRDELQEPGLMVKQREVKGVEASYAVKCANTTVKRKMDQHKEAMLGKKRNRQTRFLNLEDVKQAGTVNTSTPRRQNFAQAVPTRSSAVNPPAEHGGESQSQSHQNLKSVDFPSTGGIHSESAEQKTESNGESYSGLLGKPRRLNRDEEPSAEGMGTSVSRQASWKQPANIRQPKSGHSSSRKVSYSQRSFKKPATSSTQYQDTSVERLIREVTNEKFWRHPEDTELRSVPERFESMEEYVRVFEPLLFEECRAQLYSTWVELAEANTYVKVRIKSIERRERGWYDVILNSLNGCKWAFKEGDVAVLSTPLPESDEDHEDAGRVAGTVRRHIPVDTRDPRGATLHFYVGNSGGTGSKIDDSHILRKLKPQDI…
>AtDNA2_2
MASEGKLLFDLNELPTEDDDGIDNVNFNQQPQVTIPSSNPSSSALLATPSSSQDNVNNNRVFSHASTVSGFQPFVRPVAAQHTDVAVERKVDEGSLEEAKVTSLKVPNDVGAPEREEGEWTESEVPANDNVHSSSDYSTVTEKDNGTLGLDINSDSALQKKNVNHISESSGKDSGSIDSPQEQGLTVRPRETKGVEASHAIKCANTTVKRKMDHQKETMLGKKRHRQTMFLNLDDVRQAGPIKTTTPRRQNFPQPVVTRTVRESRAGPPTAEQAGGVPGHVVYRDQKPIDIPNGGIHPETSEPKLESNGESQSGSAGKTRRMNGEAGPSAEATSTSVSRQGSWKQPINSRQLKSGHSSNRQVPLCSQTSADSKFGNKKFTSFKKQATNSTQYQDTSVER…
>AtDNA2_3
MPRMRIEGRDLVDLVLSWSLDEVLNVDLYKGQVEKIPMEFESTGDYFKTFIPPLIEETHAALLSSMRKLWQAPVVEISYIMQTAEYKLPNDLFYKVRLSGISNEASTKLMPRDLISLTDQRPNHVDGFNISSEPYIVALVCKVDPDRPNDVTILASKPLFVEDGRRKKNEKKERLFGIHLVNLTTNIRIWNALHPGDEGVNLNLISRVLRRNSEDEGFCIQCLQEGSDGLAPRRFLKLNPSQEDAILNCLDVRRCYHANTVRLIWGPPGTGKTKTTSVLLFTLLNAKCRTLTCGPTNVSVLEVASRVLKLVSGSLKIGNYGLGDVVLFGNDERMKIKDRKDLVNIFIDERVDKLYPCFMPFYGWKATIDGMIRLLEDPKGQYNLYLENLARANNVKRKD…
>AtDNA2_4
MEQNEKTSLVDRVFSWSIKDILNKDFYKQKTVPDKFRSVDEYYQCFVPHLLIEAHTELFSSLKSVSKSPFVQIRSMETKTKQSSGSSSNKLFYDITLKATESLSAKYQPKCGDLIALTMDKPRRINDLNPLLLAYVFSSDGDLKISVHLSRSISPLENYSFGVFLMTLTTNTRIWNALHNEAAISTLTKSVLQANTVNNVFVLKMMGDLTLFLDIIRSTKLNSSQEDAILGCLETRNCTHKNSVKLIWGPPGTGKTKTVATLLFALLKLRCKTVVCAPTNTAIVQVASRLLSLFKENSTSENATYRLGNIILSGNRDRMGIHKNDHVLLDVFLDERIGKLGKLFSPFSGWMQRLESLIQFLENPEGKYERHVYELEEVERMEEEAERQEVVVNIPTIGE…
>AtDNA2_5
MDHQFKETSLQFGVFLMNLTTNTRIWNALHNEAANSTLIKSVLQENTLTTEQCVCESGAHGSDRVTNIIRSAKLNSSQEAAILSCLKIRNCNHKHSVKLIWGPPGTGKTKTVATLLFCLLKLSCKTVVCAPTNTAIVEVTSRLLSLFKTSSSEHSTYGLGNIVLSGNQARMGIKENDVLLDVFLDERIGILTSLFSPTSGWKQRLESLIDFLENTEAKYEHYVHLLKEVERMSEEAEKKKKGADKKPKAIKILTFGEFVKKTFDGFSEELEKGMVDLWTHLPKSFITSENVKSMVTARKALQRVRYFLKENFSRDDFKKGSLKFDCFNGVSAYCLQILRLLPERFEVSDMLENNDTKTFCLQNADIIFCTASGAADMNPIRTGSVDLLVVDEAAQLKEC…
>AtDNA2_6
MDTKEIRKLLEKNEQTSLFARLCSWSLKDILNEDLSKEKIMTIPDRFSSVDEYSQCFVPHLLEETRTELFSSFRSLSKSPVSRILSVETKVIEYSGRSSIKWFHDIKLMDYADDKNEIYEPKCGDIIALSPLSLTEERPRIDDLDPLLLGYVFSVYGDSKISVHFSRSISQSEKHTFCTGVFLINITTNTRIWNALHKDAADSTLIQSVLQEDASATEQCFSCENDVDGSDSDRVVDIIRSAKLNSSQEAAILGFLKTRNCKHKESVKLIWGPPGTGKTKTVATLLSTLMQLKCKTVVCAPTNTTIVAVASRLLSLSKETIVCAPTNSAIAEVVSRFEFSTLFYGTSILERTTYGMGNIVLSGNRERMGITSNKVLLNVFFNDRVSKLGRLFLSTCGWK…
>AtDNA2_7
MEISLESQGNVDDLNPLILAYVFSVGDELHFSVHSSKSISIDEQYSFRSGFFLIYLTTNTRIWKALHNGDGNLSLIKSVLQANTADTEQSVSSRNWGNHVLDIIRSANLNSSQESAILACLETREIRDKTSVKLIWGPPGTGNTKTVATLLFALLSLSCKTVVCTPTNTAVVAVASRLLALFKESSSTEHSTYGLGNIVLVGNRVRMGIDERGNDDLLNVFLDDRISKLGELFSPSNEWERSLEAVIDILENAESSYKKYLLLSERKENQETKNILTAFGEFVMKMFLGSKETPEKEEEIILTFGEFVMEKFDGLSETMKKIQKDMVDLYTHLPKSFLSSNDVKNMIVARQALRQARTFLQEKQGSFTFDCFNKFVCVDCLRTLRLLSKRFEIPALLMK…
>AtDNA2_8
MADLSTHLPKSFISSKDVKNLIAACQALHRVRYFLQENSSRDDFKKGGFRFNCFNKLISVDALQALCLLPKCFGIFGLANNEDIRKFCLQNADIIFCTASSVANINPARIGSVDLLVVDETAQLKECESVAALQLPGLCHALLIGDEYQLPAMVHNEECDKAKFGRSLFERLVLIGHSKHLLNVQYRMHPSISRFPNKEFYGGRITDAANVQESIYEKRFLQGNMFGTFSFINVGRGKEEFGDGHSPKNMVEVAVISKIISNLFKVSSQRKQKMSVGVISPYKGQVRAIQERVGDKYNSLSVDQLFTLNVQSVDGFQGGEVDVIIISTVRCNVNGNVGFLSNRQRANVALTRARHCLWVIGNGTTLALSGSIWAELISESRTRGCFYDAVDDKNLRDAM…
>AtDNA2_9
MTLTTNTRIWNALHNEADISTLTKSVLQANTEGTEQCFCSENDGRSDLVLDIIRSTKLNSSQEDAILGCLETRNCTHKNSVKLIWGPPRTGKTKTVATLLFALLKLRCKTVVCAPTNTAIVQVTSRLLSLFKENSTAENATYRLGNIILSGNRDRMGINKNDHVLLDVFLDERIGKLGKLFSPFSGWMQRLESLIQFLENPEGKYERHVYELEEVERMNEEDEREEVVVNIPTFGEFVQKNFNSLSEEVKTCIVDLYTHLPKVYLPYEDVKKMIASRQTLQRIRYFLRENSSRVDFEEGNFRFDCFKRLSDDCLKALRLLPKRFEIPDMLENEDIRKFCLQNADIILCTASGAAEMNVERTGNVELLVVDEAAQLKECESVAALQLPGLRHAILIGDEF…
>AtDNA2_10
MEHLWVAKETKKKEKIIKGRDLVDVVFSWSLRDVLNSNLYRGQVGKIPNTFTSTKEYFESFVKPIIEETHADLLSSMGTIRRAQAFKFWEIKPGKDFKPPRDLYYEVTLQMTNEYMTKGGQNLLEVNDLIAVTDKRPIRIDDLRFSHEPYLLALVCGVNENNPHLITILASKPIIFDDDDDIKTSSKRGKGERKSLSFFGVNLINMMTNIRIWTALHPNPEGGNLKLISRVLQSNNEVDGGSCVSCKENSESVVSDYSARMLRSFKLNSSQEDAILRCLEAKSCNHSNNIKLIWGPPGTGKTKTTSVLLLNFLKMRCRTLTCAPTNIAVLEVCSRLVKLVSESLRFDGYGLGDIVLFGNKERMKIDDREDLFDVFLEYRVDELYRCFMALTGWRANVNR…
>AtDNA2_11
MERNEKTSLLDRIFSWSMEDILNKDLYKQKIKTIPDKFSSVNEYLKCFVPHLLEETRTELSTSFKSLSKAHLFEISSLETMTKESSGSLSNKLFYDMSINDALSIREKYQPKCGDLIALTKERPRGVDDLNPLLLGSISVDTYPNISVILSRLIFHDEKKSLGFAPNFDLIQSVLQPNTAGMEPIVSSRTWGQNVLDIIRSSKLNSSQEAAILSCLETRDSNHKNSVKLIWGPLKTKTVATLLLVLLKLRCKTVVCAPTNTAIVEVTSRLLALSNKYSEHATYGLGNIFLAGNQKRMRIKDTDYLRNVFLDHRISKLRKLFLSTCGWKQSLESIIDLLENTETKTGNIEVLVVDEAAQLKECESVAALQLPGLRHAILIGDEFQLPAMVHNDQCEKAKF…
>AtDNA2_12
MLSKVSPSGELLNRWRRIEEDEEENDDSDPSAVRRLNQRKEQWFTDAFTLLISLPKDTHIWCGHGDIMGPLIETFYNYFKDDRVDSPLKVLWKRISEEMRLCAQCICQHHQTQEMYEKEYECSSVGPLLVVLRKLDEERVTRHLQEINLKIEKGTYDPDHHHAEVVSVMYEVLMFPFFFDDMSLCTEFEKFIESIDNIHELAFAENQEFPGVYALLFLNRRVRVIGYRLARAMGKLRSATQLERLQPLLKKFIGILEMEGLPSASQEPRPRIYLDRSSIWLGMTSLLEFLEGPAFEEGILEPYPIFVDTVLNHISGDSPEFSLAVNCLKELFKTLGMSLEALRDGEHEKQRRHFLYFLLHQVPVSSNFSLLARRIGHKIALLIVLRGYKMNPPCPPFEC…
>AtDNA2_13
MAIDNGKLQEEEASSVTRFYNIILGWDYKQLTKENERKNRKDSKEKLNVVKNTYKDVDDYFETFEPLLFEEVKAQILQNKDGEEASVCKMRLVMECNEGEGFHFLLVTYEHEEDEYLAQNDLLLLSKEEVKGNSFPSSYGFAVVEHRQNNLLRLRMYLAEDIVQITKNTKSSRTKSFIQALSNMRSLITSSASPIDKRVFSLKLCGLSTIIREYIALRSVSSLPFKDLIFTAAEKSCGFGDEAWKISGPLNEFFNENLNKSQKEAIDVGLSRKSFVLIQGPPGTGKTQTILSILGAIMHATPARVQSKGTDHEVKRGIQMTIQEKYNHWGRASPWILGVNPRDAIMPEDGDDGFFPTSGNELKPEVVNASRKYRLRVLVCAPSNSALDEIVLRLLSSGL…
>AtDNA2_14
MDSQQSDLFDTASQPDTVADEYTFLEFNTQGDSEFDYQDFGSPTAWPTPSDSISIADVADRGEGGAAADHHSEASSPSSLSAGAGNGAKVGRGGVGGSGGVSSSSQVDALAAGVGNLNFEETGDDDGFDYGKNDFTEHACKYCGISNPACVVRCNVASCRKWFCNSRGNTSGSHIVNHLVRAKHKEVCLHRDSPLGETILECYNCGCRNVFLLGFISAKTDSVVVLLCRDPCLNVNALKDMNWDLSQWCPLIDDRCFLPWLVKVPSEQEQLRARQISAQQINKIEELWKTNPDATLEDLEKPGVDDEPQPVQPKYEDAYQYQNVFAPLIKLEADYDKMMKESQSKENLTVRWDIGLNKKRVAYFVFPKEENELRLVPGDELRLRYSGDAVHPSWQSVGH…
>AtDNA2_15
MARKMSLEAFVSTMAPLIDMEKEAEISMSLTSGASRNIETAQKKGTTILNLKCVDVQTGLMGKSLIEFQSNKGDVLPAHKFGNHDVVVLKLNKSDLGSSPLAQGVVYRLKDSSITVVFDEVPEEGLNTSLRLEKLANEVTYRRMKDTLIQLSKGVLRGPASDLVPVLFGERQPSVSKKDVKSFTPFNKNLDQSQKDAITKALSSKDVFLLHGPPGTGKTTTVVEIVLQEVKRGSKILACAASNIAVDNIVERLVPHKVKLVRVGHPARLLPQVLDSALDAQVLKGDNSGLANDIRKEMKALNGKLLKAKDKNTRRLIQKELRTLGKEERKRQQLAVSDVIKNADVILTTLTGALTRKLDNRTFDLVIIDEGAQALEVACWIALLKGSRCILAGDHLQLP…
>AtDNA2_16
MEAASSFLCRSIRIPSTTTATAAFTFTRPPLNYVCVVGVRVFPTRKVFCSGVNGGSSVTKKKPRRKSNVSDKLRFKKIEKRNDNTESESLSVVEEPKNDKELSLRALNQNGDPLGRRDLGRNVVKWISQAMKAMASDFATAEVQGEFSELRQNVGSGLTFVIQAQPYLNAIPMPLGSEVICLKACTHYPTLFDHFQRELRDVLQDLERKNIMESWKESESWKLLKEIANSAQHREVARKAAQAKPVQGVLGMDSEKVKAIQERIDEFTSQMSQLLQVERDTELEVTQEELDVVPTPDESSDSSKPIEFLVRHGDAPQELCDTICNLYAVSTSTGLGGMHLVLFKVGGNHRLPPTTLSPGDMVCIRVCDSRGAGATACTQGFVHNLGEDGCSIGVALESR…
>AtDNA2_17
MTKVYGTGTYDFKRHRVAEYPLELPSHPAEKPLESKPGSNLPSSITLSEIQQDRLTKIAEESWIKTGGKLPEKPFDPEVVKEIYVTELKVTSGRKPVPLQRVMILEVSQYLENYLWPNFDPETATFEHVMSMILMINEKFRENVAAWICFHDRDDLFKKFLQKVLRLKEGRDLTIAEKTNYLVFMINAFQSLEDAVVNEIVLSLAGLQSWHSLSYGRFQMELCLQPDLIKKWKRSSKKWAAEAKSKGEKFDLSSSPEANFVRGLIEEFVEVLDHGVFADEVDDTAGSQLVDDSSVLYCERFMEFLIDMLNQLPTRRYLRPLVADIAVVAKCRLSALYKHEKGKLFAQLVDLLQFYEKFEIKDHDGTQLTDDEALQFHYDRFMAFQLLAFKKIPKLQDLS…
>AtDNA2_18
MSVSGYKSDDEYSVIADKGEIGFIDYQNDGSSGCYNPFDEGPVVVSVPFPFKKEKPQSVTVGETSFDSFTVKNTMDEPVDLWTKIYASNPEDSFTLSILKPPSKDSDLKERQCFYETFTLEDRMLEPGDTLTIWVSCKPKDIGLHTTVVTVDWGSDRVERVVFLLAEDKISSSLTSNRPYSRSRRAPKKDFAVDDYVKGSRPSKVVERSFRNRLPLYEIPKEIREMIENKEFPDDLNEGLTARNYANYYKTLLIMEELQLEEDMRAYDMENVSMKRRGIYLSLEVPGLAERRPSLVHGDFIFVRHAYDDGTDHAYQGFVHRVEADEVHMKFASEFHQRHTAGSVYNVRFTYNRINTRRLYQAVDAAEMLDPNFLFPSLHSGKRMIKTKPFVPISPALNA…
>HvDNA2_1
MADAPRNPALHDPTELENLKTFECEGNQSEDALDLQNRSKGIRGVEANYALKLANNPPKKSKLDEHKVAMLGKKRARQTVIINDEDAKQAGIMTISTPRRQSCGTGEVAAGTQNQLAIRDQRQSEMMGSERSNSATPSNRNADCSVDVELTSPNWSKKLNAEVPPSDGHQQSVPRQATLRQTMDSKQFKGQPVSSQREDVTGQNTADQKRANKRSLVSKKEASVNNTQYHDTSVERLLQEVTSDKFWHNPEESELQSVPGSFESAEEYIRVFEPLLFEECRAQLHSSYEESLEVVSRDAHVMVRVRTVDRRERGWYDVLVLPAHEYKWTFKEGEVAVLSFPRPDSAPQSSNSNRKTAGSYKDAESECGRLVGRVRRHMPTDTRDPIGAIVRFYAGNPSD…
>HvDNA2_2
MGSRGRMLFDLNELPTEADEEEAAIVVSQPQLPVPNMYPSNLFPPQEAPWSQGILNNHAFNHASSGSGFQPFVRSTDSQNVKYSMNTEENMDATAASTSLSDSVAHCTGPSNQGPQSVEREEGEWSDADGASDTAGSSVSNREESAGTAGTQVKRESQESGPLIVKSSDVVKYDIAAEPSDTEMADVSKVPALRGPTGVESMKLFESKGNQPGDDMDQCNKSKDVRGVEASYALKCTNNPAKRPKLDEHKVAMLGKKRARQTVFINVEDAKQAGTMKTITPRRQSSFPAPIVTRTVKEATRGVGERAADKQSQPVIRDQRQSETIGSERSNSADPCDQNGESNGDIELGSHGRSKKMNAEDPPSDCNQQSVPRQPFPKQPTDSKQFKGRPVSSQRAVLT…
>HvDNA2_3
MRRPNDGGDPGGRSREDDPAESSRAFDDGGDEDPQQPTPTRASSGDSLWQWRSQGLSEVVLSWSVDQILNKDLLRDKVSKIPETFNSMEQYMTSFFGPLLEEVRDDMSSSMDDISGAPYAKMLSVNAMKKGKGLYEIKLDRWMGVSGSGTDGYRPKAADVLLISETRPANKSHILKQSKSCVIVWINKVQGNKMTVKASRWMETGADGDERQQMGVNKYEKSYTEDLDKSWEILDQEAMALKSRNSSLNEEIRKEPPKGRNTLEKCSDLKELNETGMSGNSSRRWSFYAMHLTNMVTYDRVWVVLRRGLTMDTKVIMNMLGKNNSAIRHCNYCSNKSHEEIKDDLCNFKLNVSQLDAIASCISASNCCHRSSVGLVWGPPGTGKTTTVAVTLHMLLMKK…
>HvDNA2_4
MGSFTMPLIEETRADLYSALEGIKHAPATEVKRVDELCSKQSIFSISVKKADPMNTNPGEVYTNPGEVYTLKDADIFVFLDRKPRHISDLGRSKVPYVIASVLKAEDANGNAIVRLSGGKRDLMPPLVAVFLINMTTYNRIWNALDVHVAGLRNTSIIEKIVHYAPKEDSSELPLHLPDRSLGLENFSLNKSQKMAVLDCVSAMEQQGTYPVRLIWGPPGTGKTKTISMLLWSMMVKNHRTLTCAPTNTAVVEVASRILGLIEESSAGGGNGCFLSDVVLFGNEDRMTVDQDLTKIFLEKRVRRLQKCLMPSSGWTSCLSSMVRILEEPLVQYASYVEQTKRLIEERAKREKEELARKKAAKNKDLEMKQDVAKKEADNKKSIKIQSFKEYFMSSYKSI…
>HvDNA2_5
MGNFLARFTQDETETPVAGQPPGRQGTRVNGQQLLADDGWRPLANAGGAAFAPDRITPSSSGSTASGFPSSSAIVPGRITASGSGSGSAAARSTSAYTATLTVEEKKMQDVADFWSKMKRSKHKLDNWDLTYLECQIFSWSLEDVLNKDLLKEKVKKIPKTFSSLEHYLDSFAEPLVEEVHADVLSAFEGYHQAPFVQVTRMLKLEQEQGKKSPAFFCFLAARRTSYAPVKDDIVLVSSSRKGKHPSSYVLGSVCKSWEDDEDFPADCFIVRLSTSVPPVEVESKTKRPVAPLFVSLLMNTKTYNCIWTCLQLGKTSGRKRVSDAGLMDAIWRYSASKAVENDSRSQLSHRSAAAANLGLNRFRLNESQLNAVEDSVAAMGSPSPSLKLIWGPPGTGKT…
>HvDNA2_6
MTRKKKGARGRPPRRDAGDEWWPRRYADEEWPHLVDVVLSWSLEDVMDEGIFKDKVKMIPSIFNDIKSYLGFYTSPLLEELRADMSSSLEAISTESFVKVAWIEQTKYSAVYKIAFEADSQNTKSCNKLEGNGRSVGDIIILCDAKPENISDITCNGRPYCIAFITDGADEDDDSPPASYAIRASGKIDAADKVSQDGKRNSLFAVHLLNIVTYIRIWRCLDYTTVRRNQNLIQEMVHYPRVANIVPKNAKGIASIDSMEIWSELSTMDLNNSQNDAILNCISAMLCNSSSSLSLIWGPPGTGKTKTITVLLWLMRKLKHGTLTCAPTNLAVKQVASCFLRLSKENPLDTSCLGDVLLFGNKHRMCVEDDLKEIYLHDRVRKLLVCFAPLTGWRHCLSS…
>HvDNA2_7
MTSKLHAFTPQVNRIPDSFFGLRSYLDSFRAPLLEEIRAEMRSNLELKAQTNCCRPVQIRPLFPMPKGATRPPPPQYRVTIRGASPPCNGDIVLLSVAMPLRPSDLAGGDGASYCLAHVQSVHRDGSRFVVRASRRVDDYVDSYAFVVSLLSFIPYQRIWWCLRYRAIHSVKRGDDSVLKAIAGEAEDSSMPPSTPLTGSNDMPLSLSSSWLSTFGLNESQIGAILTCVSAVERGGGGPSSKVSIIWGPPGTGKTRTIGVLMLSAMKLKWRVLTCAPTNTAVCQVASSLLALRRQHPDPNACAGHGDLLLFGIRKRMPIDDDLNNIFLDTRMKLLTDCFSPETGWRRCLLSLEAFLRYEIATIKRKDDPEPVLNYYSFPTSELHRVLEAEGLSQCLKTI…
>HvDNA2_8
MNLLKLIWGPPGTGKTKTVSALLWALACMKCRTLTCAPTNVAVVGVCNRFLLNLKDFNQHINENGLPFSLGDVVLFGNKQRMDITEDLQEVFLDFRVDELLECFSSLSGWNYRIASMVSFFDDCASRYDMLLEDDGNSDPVSFLDFTKKQFDVAAIALKRCIVNLWVHLPRRCFSDDSVINLSALLNMLQKFGGLLCNIDLTEDSLKRSLGCLSTENSVCAQPISSIEKELDGARSTCLKLLKDLQHSLSLPTGVDKNWVQSYCMRNATLLFCTTSSSYRLHHMKIAPLDVLIVDEAAQVRECELVIPLRLHWLKHVVLVGDDCQLSAMVKSKVCKEAGFGTSLFGRLVTLKFDKLLLNIQYRMNPCISLFPNAQFYERKILDGSNVLSPSYNKDYTGL…
>HvDNA2_9
MMEAFRELPFKDYLKNEYKKVSMDLRCCIEKLYNDHPRISESEQIFQCMQEVLELIKILHPLINYNRGNDDIWLEEILEGKVEEDCNPVSWPEKLACVQTSACSESKFKLARSLCVQELRYLCKNLILPDCYSGRGVQHYLLQRTKCILCTVSSSFRLYNVTMGNYPSSSDTCLDKKTENLNLGLLIVDEAAQLKERETLIPLLLPGIKQAVFIGDEYQLPALVKSKISDNAKFGRSVFERLSMLGYSKHLLNVQYRMHPKISKFPVVTFYDGKISDGPNVTTESYEKKFLVGKIFGSYSFINVDGGHETTEKYGRSLKNTIEAAAVSRIVQRLFKESFSTGIKISVGVVSPYNAQVRAISEKLGKSYNRYDGFSVKVKSVDGFQGAEEDIIIISTVRS…
>HvDNA2_10
MSDLGEVFHSAEDDSRMDAEEEAVRKREAVRSYWAEVKKDDKALSRFALGYLEHKIFSWSVHDIFNKNLLRQQVKSIPDTFTSKITYLNSFTCPLIEEVHADVFSALDDYAQSNFIKIIWVEKLDDEKSIFCFEVAEPAKDPKSRETYSPKGGDIIVVSLRKPQHVSDLIQNKASYVLGSVLKCGDKDGDFPPNCCIVRFSAAIPIEVDPETKLPVAPSFAVFLINMKTYNRIWKCLRMEVENQNRSSSTGIVDLVWQYKRRVLDDSLSCYQISQYIARRSIDGLGVEKFSLNDSQLNAVADCVSVMENHSPSLKLIWGPPGTGKTKTISTILWAMLAKGLKTLTCAPTNTAVLEVASRIVRLVGESSDGSACFLNDIVLFGNKERMKIDDSNDLSMVF…
>HvDNA2_11
MAVDKPGGSGSGGGGASSSPASTTDRFLKIVLSWDYLRIVAASKGADKAKGLREVKNSYASVDEYLGVFEPLLFEEVKAQILQGRRNDGEGEEDEIKLDWQRGAVRTCAESEGFHKLSMLVSDGLRDIVSLSENDLLLLSKEKFEEGVNPTAYAFAVVEQRGGKDTLSLRTFVAGEIRNLNVAQPVKSLRLQRFASILSKPDSFLWILKMCSLSTILREYSGMHSVASHPFKDLILSASENNRDGDDQNRAWNVPQPLMDYLKANLNGSQLDAVNAGLSRRSFVLIQGPPGTGKTQTILGLLSAVLHSAPARMQTRGGFDVQKHGPELDIESKHANWMKASPWLIGANPRDMIMPVDGDDGFYPTGNDLKPEVVSSNRKYRAHVLVCAPSNSALDEIVL…
>HvDNA2_12
MATQPPSPAAAAADLYETASQPDPSASAAGDAYTFLEFNTQGDDFEYPDFPELSQPARSTPPPPSTVTSPASSPWPAPPLPPDALPDADLAPQDSTPPASSSSPSPRSSASKVRTAAAADGLAAGVAALSFEEPPGAGTGDDGYDYGKGDFVEHACRYCGIHNPACVARCNMPSCRKWFCNSRGNTSGSHIVNHLVRAKHKEVCLHKDSPLGETILECYNCGCRNVFLLGFISAKAENVVVLLCREPCLNVNALKDMNWDLSQWTPLIDDRCFLSWLVKVPSEQEQLRARQISAQQINKVEELWKTNPDASLEDLEKPGVDDEPQPVVLKYEDAYQYQNVFAPLIKLEADYDKMMKESQSKDSVTVRWDIGLNKKRVAYFVFPKEDNELRLVPGDELRL…
>HvDNA2_13
MDRSGLHGPSPRPFASHSFPPAVGPEAARPGEVIQGAAMEERRGGGRGSGKGAAGKMMSLQEFVSSMAPLIDLEKAAEISAESEASSKRKERRGSVMPNLKCTDAQTGLMGKTLLEFQPNKGDVLPPHKFGTHDVVALKPNKADAGSPALGQGVVYRLKDSSITVVFDDIPEDGLNSPLRLEKLANEVTYRRMKDALIQLSKGIQAGPSANLVPVLFGENSPMRSKDAVKFSPFNKNLDDSQKDAISKALRSRDVFLLHGPPGTGKTTTIIEIILQEVKRGAKILACAASNIAVDNIVERLSQYRTKLVRLGHPARLLPQVLDSALDAQVLRADNSSLAGDIRKEMKVLNSKLLKAKDRNTKRDIRKELKTLAKEERKRQQLAVADVIKNADVVLSTLT…
>HvDNA2_14
MSLDLFSSRFLFSSGAAKKLPSRRRVTFVAAAPSSASTPSPARSQDASSSSRQRSVRVAPLGPSKGAPRPAGGNGRTRRRRQRRTVEGGQEQGGCVPSVEEASIRVGTLYENGDPLGRKELGRCVVEWLRQGMQSMASKFASAELQGEMADLTTAALTLNWGSAEGQLGFVIQAQPYLSPVPMPKGLEALCFKACTHYPTLFDHFQRELRGVLLSYQNQGLIYDWRSTQTWKLLKEMANSTHHRAAVRRTTPRTKAVHSSIGISLKKVRLMQDRIEDFVRHMSDLLRIERDAELEFTQEELNATTMLDNNSKPSKPVEYLVTHGQAQQEQCDTICNLSVISSSTGLGGLHLVLFRIEGEHKLPPTTLSPGDMVCVRTCNSRGEGATSCMQGFLYNLGED…
>HvDNA2_15
MAMKHAKYQFLFSSSATVLHPSRRELKILSSPSFLSSTSSAPISFLQQGHLRLVPSAGPTEQVLLPPDSHSTTPNGTSSDGNRNKGRRSRRKRKETAKEEKECVPSAEEVSIRIAEAYESGDPLGRKELGRCVMQWLKLGMCSMASTFASTEVQNDGAAFSLDGGSSEGSLEFMILAQPYLSATPMPKGHEALCLKASTHYPTLFDHFQRELREVLLKHQNQGRISDWRSTESWMLLKKLAKSAQHRQGARKPKVPAMHNLLGISLDKTRLMQTKIEDFVKKMSDLLNIERDAELEFTQEELNAIPTTDGAAKQPLKPVEYLVSHGQAEQEQCDTVCNLNVISTSTGLGGLRLVLFRVEGTHKLPPSTLSPGDMVCVRTCNNQGEVGTSCVQGFIHNLG…
>HvDNA2_16
MPKVYGTGVFEFRHPRAAEYPLPAEVSTSAPPDNPPASTGVSITLLDIQRDRLTRAAAEHWGSPAPAAAFDADLVREIYVTELRVEGRGRKTVPLHRVMILEVSQYLENYLWPHFDPDDASFEHVMSMILMVNEKFRENVAAWTCFHGRKDAFKGFLWRVLKLKDEDRDVSMAEKTNYLLFMINAFQSLEDELVRETILQVVSLKLWHTLSFGRLQMELCLNPELIKKWTKIKKKEAKERRKAGKTVNPSEMLENKFLRNLMEEFLEILDSKVILSSQDGGEESVFNESLSGQVDDSSVLYCERFMEFLIDMLSQLPTRRFLRPLIADVAVVAKCHLSMLYAHEKGRLFAQLVDLLQFYEGFEINDHSGTQLSDDDVLQAHYSRFQAFQLLAFKQVPKL…
>HvDNA2_17
MWLAKKTNHQPQTFMVQILSISISISSLFSRSHHTPSSLQSLSLPPSLINPDCSCLSFRLPPPPRPGRGPNPIQSIRCGSSPSPIAGPPPRFASRSGFKMGHHSDDEYSVAGDKPEVEFMDFQNDNTLQDYQSDDGPVVVTAPFPFVNGKPKSVLVGETSTDTICIENTSCEPVNLWSVRIFSSNPEDSYVLSMMKPPLNDADEAAKKAFLGLTSVEDRTLQPGQTLTIWLSCMPKDIGLHTSIVHVDIGDEKIERVAFLLADDNVSMALSSVKPYSRRQGSQRKQFECATFVPGSRPIRQHAQGFKYKLPQYAIPLEIRELIECKQRPDVLSEELSMMNYAKFFSTLLVMEELNLEEEMRSYDMEHVSMRRRGNDYLSLVVPGLAEKRPSLVHGDYII…
>SbDNA2_1
MGSRGRMLFDLNELPTEAEEESAAVVPKESAAVVPQEAAVVASQEAAVVVSQPQKSLPVPTTYGPTLFQPGEGSQSQGILNNNAFKHASIGSGFQPFVRNNKDYNRKEPMKVEDNQNSSIASPSMVNNQITDSAAPKAETCNQVSQSVEREEGEWSDADGISENAGSSNKDEFTGTASTHLKKESQESEPHLIKSGDVTKDDTTAECSDAEMVDVSKDLVHGSTGSEDMQNSECKGNQAGDDLDPCNRSKDVKGVEANYALRFASNPAKRPKLNEHKEAMLGKKRARQTVFINVEDAKQAGTMKTSTPRRQSSFPAPIVTRTVKEASRGAGEKAAEKQNQQAFRDQRQPEMMGSERSNSADPSDQHTESNGDAELGTQGRSKKMNTEEPASDGYQQPVQ…
>SbDNA2_2
MHPDISRLPMKVFYDETIIDATEKTSAKIFIGDIFGNYSFINVEYAIEHQTGQSVQNVVEAAVAATIVSKLSKGDEKDIIILSTVRNNKFGKIGFLDSCGRANVALTRARDCLWILGNEKNSH
>SbDNA2_3
MSDGYCKRSGKKRRREAEGFEDVAMYWARAKRDGKFGLSYLDNQVFSWSVRDIFNRDLLRNKVKRIPDTFTSFGSYLDSFTWPLIEELHADIFSSLDGYSQANFIQVTQVGNLDASKSTILGFQVAEPMKDEKSRETYVPAENDIIVLSSHKPKHVSDLTQNKASFVLGSVLKTGEEDGFPPGWCVVHLSSAIPVEADRHTKIPKRPLFLVYLINMKTYNRIWRCLLLGQNCSNLVELQNKKSIGPVTNVWQFKPKAVEAVSSQCSQPSRLFDGRLIECLGLEKFGLNDSQLNAVADCVSLMDSDSSSIKLLWGPPGTGKTKTISSILWAMLIKGRRTLACASTNTAVLEIAARIVKLTVESSDGTVFLNDIVLFGNKKKMKLDNDYYLSKVYLNSCAE…
>SbDNA2_4
MMSDGRQSGRMSDDEFHGVVDTMEAVASYWAREKNRFALGHLERKVFSWSVWDIFNRDLLRHQVKRIPDTFESFASYLNSFAYPLIEEVHTDIFSSLDGYAHSSFIEVIQMEKLDNERPIFGLEVAEPVTDEKSREVYEPTEGDIIVMSSQKPKDVSDLTQNKVSYVLGSVLKSGDDKIPPNCCIVQLSSAIPIEADPQTKIPKRLFFVVFLINMETYNRIWKCLQMGPNDANLIELQNKKSTDLVDMVWQYKKRAVEDASSSCFQLSQTLRNESIDGLGLEKFNLNDSQLNAVADCVLAIDNDSSSLKLLWGPPGTGKTKTISTILWAMLVKGRKTLACAPTNTAVLEVAARIVNLVGKPSDGSICFLNDIVLYGNKKRMKIDEGNVLSAVFLDSRAK…
>SbDNA2_5
MIGRGRGSGGRGGGRMFQRKDAGEEWPNLVDVVLSWNLKDVMNEDLFKDKVKKIPSTFPHLKSYLECYTSPLLEELRAEMSSSLESLSTVPSVRISQIEEKKDRYEISVASDCQAAKPCNHPECYAPSVGDIIVLSDAKPGHISDITRNGRPYRVAFVTDGGDEDDDSPPAKYTIIASGKIDAADGGCQDGKSTSLFAACLLNIVTYIRIWRCLDYEAAVRRNQGLIQKMVQYQPVPDTCQKKSTEDAGSIDSVEIWTKLSTMDLNTSQNDAVLNSISKMHCKSSTFTLIWGPPGTGKTKTISVLLWLMREMKHGTLVCAPTNLAIKQVASRFLKVIQEHSVDTRCLGDVLLIGNKQRMCVDGDLKEIYLHDRVRKLLGCFAPLTGWKHHLSSLSEFFE…
>SbDNA2_6
MSDYFDSDYDDVVLVRPESPDGHVFRTKSVTVRGRASSSSRYGARQQSELERHMFSWTLQDVLNKNLLKKKVKKIPRTFISLENYMQSFTAPLIEETRADLCSALEGIKHAPATDVVRMEQLDTDQAIFGIAVRKAKVDSESTQSQRERDVYAPRDADVLLLTDRKPRHMSDLGRTRKSYVLGSVLRANSGNGTVVRLSRAPEEGLPLVAVFLINMTTYNRILNALDVHAAACRNTSIIQKVLNPKEYNSSTSGPPLHLLDEALSGLENFELNASQLMAVHDCVSAVQQPTCSVRLIWGPPGTGKTKTISTLLWSMLVKNHRTVTCAPTNTAVVEVASRVLDLVDESSSGGGRHGRKCFLSDVVLFGNEGRMGVEEGNLQKIFMESRVRRLRQCLMPGT…
>SbDNA2_7
MNRLRDKEESSVSSDRDKYRVIRVVDKMEAVASYWALNKDRFAPSSLEKKVFSWSIQDIFNRDLLRHQVKRIPDTFVSFESYLDSFAGPLIEEVHADIFSSLDGYAQANFTQIIKMEKLDGKKFENPVFSFQIAEPVKDEKSRETYEPTECDIIVLSPQKPKHVSDLTQNKSSYVLGLVLKSGEEDDFPLNCCIVQLSSATPIEVDAEMKTPKGPLFAVYIMNMTTYNRMWKCLHLVENDANSLGLRNKKSTELVDKVWQYNPKAVEDGSSSCSQLSQVAHRSTDGLGLEKFNLNDSQLNAVADCVSSMDDHSSSIKLLWGPPGTGKTKTISTILWAMLIKDRKTLACAPTNTAVLEVAARIVKLVGKSADGSLCFLNDIILFGNRNNMKVDDESDLSS…
>SbDNA2_8
MSAADEEMEAEPEHDPLAKMKAVLSYWESVTKDDRTLSKFAFGFLEHKILSWSIQDVFNKDLLKQQVHRIPDTFMSLHAYLDSFKGPLIEEVHYDVFSSLNGYAHANFIEIIRLEKLSDEKSIFCFEVSMPSKDEKSREIYVPKHGDIIIVSSQKPKHVSDLTKNRTLYNLGSVLKSGDEEDSDLPPNCCIVRFRSVIHVEVDPETSMPTGPCFAVFLINIKTYDHIWKCLHLGANDHKFAALEGRGANTAIVNLVWQYKKQLKMVPCHPPSSQCLTRKSVDDLGLEKFNLNDSQLNAVADCVSSAIENRSPSLKLIWGPPGTGKTKTISTILWAMLMKGLRTLTCAPTNTAVLEIASRIVRLVEQSSDGSVCFLNDIVLFGNKEKMKIRHEDDLSMVF…
>SbDNA2_9
MIPSKLRILVCAPTNTALVQLASRLVSLVDKSTETKHLLGNIILFGSDKLSSCWKKTDKTVSKIFLKNLIDTNGDMNHRNQERMLLQASQLVFCTPFMSARLNNAQYDILVIDEAAYLKECESMVPLSINGIKHLVLIGDDLQLQSVVKSQIAKEAKYGQSLFERLCEIDFIGDIFGNYSFINVEYVIEHHTSQSVQNVVEAAVATTIVSKLSKGTDQNKKASIGVISLYASQVIALKENIGRIQTGELISVEVKTIDSFQGDEKDIIILSTVRNNKFGNIGFLDSGGRANVALTRASKSVWSELVQDAKGRSCFLDARADLELDKVISSFKSMNSLSPSGCSQLNIDVQLASDIIVKVVVEEAQAVIHLSPGHIPLAKRFCSSHEDELAESETADVES…
>SbDNA2_10
MKKKSYYQMMHLANLKTYLSSWEVMRRCPRKSSELCNLIWTKNMNGVDGECGIIEGKAKVVEAVRVDFGLNKSQSDAVASCISTIKSGKTFVRLVWGPPGTGKTKTVSVILCKLLMILSKLRILVCAPTNIAVVQLASRLVSLVDKSTETKHLLGNIILFGSDKLSSCWKKADKTLSKIFLKNLIGTNGDINHRNQERMLLQASQLVFCTPFMLARLNNEQ
>SbDNA2_11
MGKFDLSYLENHVLSWSVDDVFNRDLFREKVKRIPETFASSKSYFGSFSYPLIEEVHADFFSSLDGCGHQSFIQVTQMEKLHVADDKIFLCFKVARPVEDERSREIYEPSEDDILVLSSRKPKQVSDLTRNVKSYILAKIVKGGEDDDDLPPDCFIARLSSELTVEADPVTRIPKEQLFAVVLVNMKTYNRIWTCLDMGKNRQKEVPPETNENQNVSHVTDTVDIVWQYKSKKMLFLMTDLLLYLYEGDRSIDGLGLENFRLNTSQLNAVADCVPVTGKFSSSVKLIWGPPGTGKTKTIGSLLWAMLISRRRTLACAPTNTAVLEVASRIVNLVHEFAASRDILLSDIVLFGNKKRMKIDEDHDLCTIFLSSRTQRLSKCFAKKPWSLYLSSLVHFLEK…
>SbDNA2_12
MNNGKLALSYLDEQVLSWSVRDIFNKDLLRNKVKRIPDTFTSLESYLNSFTWPLIEEVHADIFSSLDDYAQANFIKVTQVRNLDAKKPILGFQVAKPVKDEKSKETYVPAEHDIILMTSQKPWHVSDLTQNKASFVLGSVLESEDGFLLPGWCVVQLSSTIPIEEDCHTKIPKGPFFFVFLINMKTYNRIWRCILLGQKNANLDELQNSNSSGPMNKVWQFKPRLHWSYARKAVEADRSSCFQVSHFSNRILVDGLGLEKFNLNNSQLNAVADCVATMDNNSSSIKLLWGPPGTGKTKTISSILWAMLIKGRRTLACAPTNTAVLEIVARIAKLIVESSDGSVFLNDIVLFGNKKNLKIDDGNYLSKVYLNSRAERLLPCFMSKSNTGWRHCLCSFIDL…
>SbDNA2_13
MGEVKGSTQIMWERNTSRGESSPDPGHDLVRLIFSWSFHDIMNHNLFADKVKTIPDRFSGLMDYLEAFRLPLLEEMREEMSTNLVDALSSSRHFPIDAVRALPVRKDKSGDAQASPSMYRLIVARGRGRRHGARDFPCTGDVVLLSDATSPCRRPADLTRDGRSCCLAHVRYANDSALALEMVAASERLEQQASTRYAFGVSLISLIPYERIWRCLDYAAAVQRKPALVRVVAGDVDDGHDMRLPASPPPPCWRRGYPRSGSGKTKTISVLLLLMSQQSAAGCRVLTCAPTNTAIRQVASRLLELRKQQHPSGASDDGGGCLGDLLLFGNRQRMSIATGSSLDDIFLDTRLNRLRACFSPDTGWRQCLRSVEVFLSGRPRWWLHEDRRRNQVTFTGRSR…
>SbDNA2_14
MRRPRHASDGDEDPGDPSSSAVNGAGEEEERRQAARTPGKDGPVDALWRWRRQNLSDIVLSWSVDQILDKDLLRDKVSKIPETFSSMEQYMTSYFGPLLEEVRDDMCSSMEDISNAPYAELLSVNSMRKGKGSYELSLGRWRGTTHGCGIDNYKPKSADVLLISETKPANPSDILKQSKSCVIVWVSKVNGNKMTVKALRVMETGAQGDERRPIGANKYDKLYDEDLDKSWEMLDREAMTSKCRNSSVHRNVWKESHKVEKCRNLHGRNETETGESKRWSFYAMYLTNMVTYDRVWVVLRRGLSMDSRIIRSMLGRNNYALGHCKYCINKSHDEIKGDLCNFELNDSQLDAVASCVLASECSHRSSVGLVWGPPGTGKTTTVAVMLQMLLMKEQRTLAC…
>SbDNA2_15
MTVEKSSGGTSTSSTMDRFQKIVLSWDYLRLVTESKGGKQAKVLQRVKNTYDSVAEYLGVFEPLLFEEVKAQIIQGRSDEEEESGMDWRRGAVGSCTESEGFHKLSVAVEDSFQDNVSENDLLLLSKEKFEEGSTPNAYAFALVEQRGGGLHISLRTFVAGEIVNLNVAKPVKSTRLQHFASTIASQNSLLWILKVCSLSTIMREFTAMHSVASIPFKDLILSATEKHKDGDDQSRAWNVPEPLMDYLKTNLNNSQLEAVNAGLSRRSFVLIQGPPGTGKTQTILGLLSAVLHSAPARMQIKGGFDVLKHGPELDIDGKRAHWMKASPWLLGANPRDLIMPVDGDDGFYPTGNELKPEVVSSNRKYRAHVLVCAPSNSALDEIVLRVLKTGIRDENNNT…
>SbDNA2_16
MATQPPSSAAAAVDLYETASQPDAPAAGDAYTFLEFNTQGDDFDYPDFPELSQPPPRSTPLTSSVPGAGASSSSWPAPPPPPSDAASPEPDLTPQDVPTPLASSSSPSPRSASKARSSAAADGLASGVAALSFEEPVGAGAGEDGYDYGKGDFVEHACRYCGIHNPACVARCNVPSCRKWFCNSRGNTSGSHIVNHLVRAKHKEVCLHKDSPLGETILECYNCGCRNVFLLGFISAKSENVVVLLCREPCLSVNALKDMNWDLSQWCPLIDDRCFLSWLVKVPSEQEQLRARQISAQQINKVEELWKTNPDASLEDLEKPGVDDEPQSVVLKYEDAYQYQNVFAPLIKLEADYDKMMKESQSKDNVTVRWDIGLNKKRVAYFVFPKEDNELRLVPGDEL…
>SbDNA2_17
MAGRGGGGGGGGKGAAGRMMSLQEFVSSMAPLIDLEKAAEITAESETSAKSLERRGCVIANLKCTDAQTGLMGKTLLEFQPNKGDVLPAHKFGTHDVVALKPNKADAGSASLGQGVVYRLKDSSITVAFDDIPEDGLNSPLRLEKLANEVTYRRMKDALIELSKAVQTGPCANLVPVLFGEKAPMRSKDTMKFSPFNKNLDDSQKEAISKALGSRDVFLLHGPPGTGKTTTIIEIILQEVKRGSKILACAASNIAVDNIVERLARYRTKLVRLGHPARLLPQVLDSALDAQVLRADNSSLAGDIRKEMKVLNSKLLKAKDRNTKRDIRKELRALAKEERKRQQLAVTDVLKNADVVLTTLTGASSKKLNGITFDLVVIDEAAQALEVACWIALLKGPRC…
>SbDNA2_18
MKPHHLHFRSLISSYATVRPQRRRELKLLSTPDYFSSCFNTPQISCYHSGHLRLVSSPGPCKRAPSAIAGCHSYPTSSSHGGRDKNAIGNKEKSKRRKRKQTATKQGVLSPPSEEELSTRMVNNLYQSGDPLGRKELGQRVVQWLKQGMHLMASKFASSDQSETQDNDPLCFHGHMGFVMQAQAYLSATAMPRGQEALCLKASTHYPTLFDNFQRELRDVLLQQQEEGLVTDWRSTRSWMLMKEMARSAEHRTAARRPTAPVMHKHTTLGISLDRTRLMQAKIDEFVQKMTGLLQLERDAELDVTQTTQDELMSASSMMDGKSKKPVEYLVTHGQAQEECDTICNLKVISSSTGLTGQHLVLFRVEGSQKLPPTRLSPGDMVCVRTCNSQGEVATTSCM…
>SbDNA2_19
MSLDILSGKFVFSSCAAAKPPSKKMVTFLAAGASPSTPSRSTSSNAPSLRPRRVRTVPSSPTKQAPRPAVSSTSGTAKRRVRRRKVEEEEKGLGGGGGGGECVPSMEEAPISVATLYQNGDPLGRNELGRCVVEWLRQGMRSMASKLAAAEMAGDLVPTALALEWGSAEGRLAFVIQAQPYLSAAPMPQGLEALCLKACTHYPTLFDHFQRELCDVLLSYQHQGLISDLRATQSWRVLEEMANSSEHQAAVRTTSPRRPKAVHSSIGISLKKVRLMQTSIEEFVRHMSDLLRIERDVELEFTQLELNAVPMLDDDSKPPKPVEYLVSHGQAQQEQCDTICNLNVISSSTGLGGLHLVLFRVEGGHKLPPTTLSPGDMVCVRTCNSRGEGATSCKQGFVY…
>SbDNA2_20
MILEVSQYLENYLWPHFDPAHASFEHVMSIILMVNEKFRENVAAWTCFHDRKDAFKGFLWRVLKLKEEERALNMAEKTNYLLFMINSFQSLEDELVRETILQLVSLKLWNTLSFGRLQMELCLNPELIKKWTKIKRREAKEAKKADQPIDPSEMLENKFLRNLIEEFLEILDSKVILSNQDAGEESVLNESLSGQIDDSCVLYCERFMEFLIDMLSQLPTRRFLRPLVADVAVVAKCHLSALYTHEKGRLFAQLVDLLQFYEGFEINDHSGTQLGDDDVLQAHYSRFQAFQLLAFKQVPKLRDFALSSIGSLHKRADLAKKLLVLSDVELQDLVCNKLKLISAKDPCSGRRDFLIEVLVAFFEKRQSQKDAVNALPLYPNEQIMWDESLVPSINYSGEG…
>SbDNA2_21
MGTHRRNYSDDEFSVAGEKPEVEFMDFQNDDTFQDYSSEDAPVLVSVPFPFEDGKPKSVLIGETSADTIQIENTSHESVNLWSVRIFSSNPEDSYVLSMMRPPSNDAHEEEKQAFLALTSVEDRTLLPGQTLTVWLSCTPKDIGLHTTIVHVDIGDEKIERVAFILADDNVSKALYSDKPYSRRRDQVKRFEPSPFVPGCRPIQQHTQGFKHKLRQYAIPAHIRELIESKQKPDVLYNELSMMNYAEYFSALIVMEELNLEEEMRTYDMEGVLMRRRGMNFLSLEVPGLAERRPSLVQGDFIVARYAGNDARPYQGFIHKVEADEIFLQFDHQFHMNHRDRNKYHVSFTYNRVSMRRLYKAIDDAKHLGPGVLFPRRSPYRVLKRWPFKPLNPHINTEQ…
>ZmDNA2_1
MGSRGRMLFDLNELPAEVEEAAAAVVPKESAAVVPKESAAVVPQEAVVVALQEAAVVVSQPQKSLRVPTTYAPTLFQRGEGSQSQGILNNNAFKHASIGSGFQPFVRNSKDSNNTKEPMKVEDNHNSSIASLSMVNNQITDSAASKVETCNKVSQAIEREEGEWSDADGISENAGSSNKDEFTGTASTNLKKESQESEPHLIKSGDVTKDDTAAECSDAEKVDASEDRVHGSTGSDNMQNSECKGNQPGDDLDLCNRSRDVKGVEANYALRFASNPAKRPKLNEHKEAMLGKKRARQTVFINVEDAKQAGTMKTSTPRRQSSFPAPIVTRTVKEASRGAGEKAAEKQSQQAIRDQRQPEMMGSERSNSADPSDQYTESNGDAELGTQGRSKKMNAEDPA…
>ZmDNA2_2
MGSRERMLFDLNKLPAEVEEEAAAVVPNESAVVVSQEAAVVASQAAVVVSQPQKSLPVPMTYAPSLFQPGGGSQSQGILNDNNAFKHASIGSGFQPFVKNNKDSNNTKEPMKVEDNQNSSIQSTAMVNNRTTDSASPKAETCNQVSQAVEREEGECFDADSISENAGSSNKDEITGTASTHLKKESQESEPHLIKSGGVTKDDTAAECSDAEMVDASKDLVHGSSTGSENMQISECKGNQPGDDLDPCNRSKDVKGVEANYAFRFASNPAKRPKLNEHKEAMLGKKRARQTVFIGVEDAKQAGTMKTTTPRRQSSFPAPIVTRTVKEASRGIGEKAAEKQNQQAIRDQRQPEMMGSERSNSVDPSDQHTEPNGDTELGTQGWSKKMNTEEPASDGYQHP…
>ZmDNA2_3
MLIENQRTVTCAPTNTAVAEVASRVLGVIEESGGGGAATKCFFGDVVLFGNEDRMAVDRKLENIFLDTRVRRLRQCLMPITGWTKSLSSMIALQEDPMVPYERYDEAIQGCVLDLVSEEIKLRNVIVVCSLRTMDDKKVKEIQKDLLEVQKKAREVEREKISFETYFQSNYKKLAKDLRTCVETFVDDLPRSATSEENFCCMAEVLLLLDAFGVLVQSEPVEQLQALFKRHSDVRFRLREAISSCLRKLWLLSSNFKLPEMYDSRTIDLEFLLQNAKIVLCTASSSYRLLYMQKAQPLEVPVVDEAAQLKECESLIPLQLPGVRHAVLIDDEYLLPALVKSKLNSRVQIMVKMVLLY
>ZmDNA2_4
TRSKLSIGVVCPYNAQVTAIQEKVGKACRRNDYFSVKVKSVDGFQGAEEDIITISTVRSNGAGTVGFLSNLRRTNVALTRAKHCLWIVGNGTTLFNSNSVWQKIVKDTRDRGCFLMPLMRRSC
>ZmDNA2_5
MDDKKVKEIQKDLLEVQKKAREVEREKISFETYFQSNYKKLAKDLRTCVETFVDDLPRSATSEENFCCMAEVLLLLDAFGVLVQSEPVEQLQALFKRHSDVRFRLREAISSCLRKLWLLSSNFKLPEMYDSRTIDLEFLLQNAKIVLCTASSSYRLLYMQKAQPLEVPVVDEAAQLKECESLIPLQLPGVRHAVLIDDEYLLPALVKSKVG
>ZmDNA2_6
MSWRSARPKVSSLEVHGIFGRDDVIKSLRGLYEVSKNLKEIRFKGGALSLDMCFTSLQLCKDAAESEEAKMALSAAAKKFKVPSLKILGRLLDTVMKESGLVAVQKMLERSSTCYNVFAFLSIVETLSTRSKLSIGVVCPYNAQVRAIQEKVGKACRRNDYFSVKVKSMDGFQGAEEDIIIISIVRSNGAGTVGFLSNLQRTNVALTRAKHCLWIVGNGTTLFNSNSGKHYRELGRIEDEKATRNIFEARNKHITNTVTIDLHGQHVQHAMNLLKIHMMICICIPCTGKGKIKRSVIELAEKEHIEWREENSGTVALRLGGPREYRFLEHESDSDQVGNFNID
>ZmDNA2_7
MLIENQRTVTCAPTNTAVAEVASRVLGVIEESSGGGAATKCFFGDVVLFGNEDRMAVDRKLENIFLDTRVRRLRQCLMPITGWTKSLSSMIALQEDSMVPYERYDEAIQGCVLDLVSEEIKLRNVTVVCSLRTMDDKKVKEMQKDLLEVQKKAREVEREKMSFETYFQSNYKKLAKDLRTCVETFVDDLPRSATSEENFCCMAEVLLLLDAFGVLVQSEPVEQLQALFKRHSDVRFRLREAISSCLRKLWLLSSNFKLPEMYDSRTIDLEFLLQNAKIVLCTASSSYRLLYMQKAQPLEVPVVDEAAQLKECESLIPLQLPGVRHAVLIDDEYLLPALVKSKSRLTRGRRSAWEWCRPTRARSGHRGEAWQAGVLDARWVVLGEGADRGRVPGRGGGRD…
>ZmDNA2_8
MRRPHDASDGDEDRGYPSSSAVNGAGDEEEERRQAARTPGKDGPVDALWRWRSQSLSEIVLSWSVDQILDKDLLRDKVSKIPETFSSIEQYMTSYFGPLLEEVRGDMCSSMEDISNAPYADLLSVNSMRKGKGSYEISLGRWRGTSHGCGIDNYKPKSADVLLISETKPANQSDILKQSKSCVIVWVSKVNGNKMTVKASQLMETGAQGGERRPIGANKYDKLYAECLDKSWEMLDQEAMASKCRNSSVHRNVWKESHKVEKRSDVHGRNEKETGESKRWSFYAMYLTNMVTYDRVWVVLRRGLTMDSKIIHSMLGRNNYALGHCKHCVNKSHDEIKGDLCDFKLNDSQLDAVASCILASECTHRSSMGLVWGPPGTGKTTTVAVMLQMLLMKEQRTLA…
>ZmDNA2_9
MNGNGYDKRSWKKKRRRQTEGFEAVAMYWARAKKDGKFGLSYLDNQVFSWSVSDIFDRDLLRKKSFDVASVQCLLRDQVKRIPDTFTSFESYLDSFTWPLIEEVHADVFSSLDGYSEANFIEVTQVGNLDASKPILGFRVAEPVKDEKSRETYVPVENDIIVLSSHKPRHVSDLTQNKSSFVLGSNKKSSGPVTKAWEFKPKVCWSYAHKPAEAESSQCSQPSQCFDGRLIEWLGLEKFGLNDSQLNAVSDCVSLMDSNSSSIKLLWGPPGTGKTKTISSILWAMLIKGRRTLACAPTNTAVLEIAARIVNLTAKSSDGTVFLNDIVLFGNKKKMKIDNDYYLSKVYLNSRAERLLPCFKSNTGWRHCLCVLIDLLDP
>ZmDNA2_10
MQVKKVPKTFNSLDGYLQSFILPLIEETRADLCSALEGIRHAPAAEVTRMVQLDEEQDIFRIGVKNADDPKLAQRDQAYVPKDADLLVLTDRRPRHSSELGLTGKPYLLCSVLKAQSGDGTVVRLSRSLGPAEGLPLFAVFLVNMTTYNRILNALDARAAACRNTSLIEKTLDPKFGRDYNVSSSETPSSLLDRKLDGLKDFELNDSQLYAVHDCVSAVHQPACSVRLIWGPPGTGKTKTISALLWSMLIENHRTVTCAPTNTAVAEVASRVLGVIEESGSGCAATKCFLGDVVLFGNEDRMAVDRKLEKIFIGSRVCRLRQCMMPSTGWTNSLSSMIVLLEDPMVPYERYDEAIQGCLLHFVSEEIKLRNEIAVCSLRTMDDKKVKEMQKDLLEVQKK…
>ZmDNA2_11
MSDGGDDVLYRRMQAVASYWNRKKSSFGLGHLERKVFSWSVPDIFNRDLLRHQVKRIPDIFESFASYLNSFAYPFIEEVHADLFSSLDGYVHASFIEVIQVARLDEERPIFGLDVAEPVKDGERSREVYEPTRGDIIVMSSQKPKHVSDLTRNQVSYVLGSVLKSHREEDDSLPPNCCIVQLSSAILIDSYHQTKKPKGQLFAVFLISMETYNRVWKCLHMGPNDAIVELRNK
>ZmDNA2_12
MEANLEFFIMKAVEDASAPSFQLSRTFCNGSVDGLGLEKFNLNDSQLNAVVDCALAMENHSSSIKLLWGPPGTGKTKTISTILWAMLIKGRKTLACAPTNTAVLEVAARIVNLVGKPSDSSVCFLNDIVLFGSKKRMKIDNGNPLSAIFLESRAKRLLPCFMPSTGWIHCLCSLIDLLENSSTKYQLYIEAKGIIQQKRPTNTKQGRSRPITLPVSSPSEDRIIDKNDKYSEYKDNDCGNEECYKSGEAEEAVIVPSFKDYLRDEYKKLSGNLYDCIKILYNDHPRNPETGRSFQCMMEVLELIKILYALINSDVDDGDICSEELLASKVEDEWDPETWPEKLATVKTNSCNKLKFSLARSMFVQELRYLCTNLVLPNCYCARSVEQYLLARAKCILCT…
>ZmDNA2_13
MHCSTSTLQSTPGHVYVITILRKSPSASALVRRIPDTFMLLNAYLDSFTGPLIEEVHCDVFLSLSGYAHANFIEIVRLDKLNHEKSIYGFVVSMPSKDAKSREIYAPKEGDIVVVSLQKPKHVSDLTKNRSSYNLGSILKSGKEEEEDSDLPPNFCIVRFLSAIPVEVDPETSKPRGPCFAVFLINTTTYDHIWTCLHLVANDHNLAPLQKRGSNTAIVNLVWQYKRRAAEDGSLSFSQLSQSVTQSVDDLGLEKFGLNDSQLHAVADCVLSAIDNRLPSLKLIWGPPGTGKTKTICTILWAMLMKGLRTLTCAPTNTAVLEVASRIVRLVEHLHGSVCFLNDIVLFGSKEKMKIGREDALSMVFLDSRAKRLLPCFMPTTGWMHCLRSLMDHLESPIT…
>ZmDNA2_14
MVVETSSRVLRLVQEHAFFQVQTCWYLRFFIERTKVFRRAPLLRSAVRLLVLATSPSRALLLRSPVRCSSAPPVVRLLARQSSAAPPCACSSSAAPAVRLPGTVLRRPRATEFACGRGGDQRCGAPGGLAEAGGQRPLRAPSDLAEPRRASSSQSRAASPSRAAQCITKLFPTRSHTVATQNRLILSPIGHPGSGDQPLGRGPYNSPSACPAPSARHQRPAHPARDRLRPPTPPRSSPSPSRPLFMVVLCMEREVRKKMTCLRKCSQTLSTRSKLSIGVVCPYTAQVRAIQEKVGKACRRNDYFSVKVKSVDGFQGAEEDIIIISIVRSNGAGTVGFLSNLQRTNVALTRAKHCLWIVGNGTTLFNSNSGKHYRELGRIEDEKASRNIFEARNKHITNT…
>ZmDNA2_15
MERGRGGSGGRGGGRTFQRNNAGEEWPNLVGVVLSWSLADVMNKDLFKDKVKQIPSTFPNLKSYLECYTSPLLEELRAEMSSSLESLSTVPSVRISRIEEKRDKHEIYLASDCQVAKPHNRPECYTPSVGDVILLSDVKPGHISDTTRNGRPYRVAFVTDADGGDEYDDSPPAKYGIVASGKIDAADDERQDGKSTSLFAACLLNIVTYIRIWRCLDYEALRTNRGLIEKMVNYQPISSTSENSTEDAGPTDSVEIWTKLSAMELNTSQNDAVLNCISKMHSKSSTFTLIWGPPGTGKTKTISVLLWLMREMKHGTLVCAPTNLAIKQVASRFLKLVQEHSGDTRCLGDVLLIGNKERMCVDGDLKQIYLYDRVRRLFGCFAPLTGWKHHLSSLSDFLE…
>ZmDNA2_16
MKTYNRIWRCLHLGQNCSNLFELQNKKSSGPVTKAWEFKPKVCWSYAHKPAEAESSQCSQPSQCFDGRLIEWLGLEKFGLNDSQLNAVSDCVSLMDSNSSSIKLLWGPPGTGKTKTISSILWAMLIKGRRTLACAPTNTAVLEIAARIVSLTVKSSDGTVFLNDIVLFGNKKKMKIDNDYYLSKVYLNFRAERLLPCFKSNTGWRHCLCVLIDLLVNSVTKYQLNNEDKTFKQHLKDDYNKLSRNLHSYITILYNDHPRNLETGQSFQCMLEVRELLKILHTLINAGNGGDIWSDELLRSTIEEEVNPELWPSQLACIRTNSCNKSKFVAARSLCLQELIYLCKNMELPNCYSAQDVRLYLLSRTRLIICTVCSSFKLYNIPMRNSSPSLHQLLNKPKI…
>ZmDNA2_17
MHDGSFSVKVRTVDGFQGAEEDVIIFSTVRSNTAGKIGFLADTNRTNVALTRAKHCLWILGNVKTLASGKTIWRQIVDDARRGAASWTPRTTRTSHAP
>ZmDNA2_18
MAVEKSSSGTSTPSTTSTMDRFQKIVLSWDYLRLIAESKGGKQAKVLQHVKNTYVSVAEYLGVFEPLLFEEVKAQIIQGRSNDEEESGMDWRRGAVGSCTESEGFHKLSVAVEDNFQDNVSENDLLLISKEKFEEGSTPNAYAFALVEQRGGGIHISLRTFVAGEIQNLNVAKPVKSTRLQHFASIIASQNSLLWILKVCSLSTIMREFTAMHSVASLPFKDLILSATEAHKDGDDQSRAWNVPEPLMDYLKVNLNDSQLEAVNAGLSRRSFVLIQGPPGTGKTQTILGLLSAVLHSAPARMQIKGGFDVLKHGPELDIDGKRAHWIKASPWLLGANPRDLIMPVDGDDGFYPTGNELKPEIVSSNRKYRAHVLVCAPSNSALDEIVLRVLKTGIRDEN…
>ZmDNA2_19
MAMRTALTSLPARLHAPAPPAAMGGRRLLSDGKGRVLSEEERAKESVYIQKMERERQEKLKKRLEQEKADSEKVKSADADKDVRLQVVRLCAKSREAISSPVQHLTLHYQQLKDEQGELSSSDEKKYKALKRATEREILQSADVICCTYVGAGDPRLSNFRFRQVLIDESTQAIEPECLIPLVLGVKQVVLAGDHCQLGPIIMCKKAAHAGLAQSLFECLVILGVKPFRLQIIPAYDYRMHPCLSEFPSNYFYEGTLQNGVTVNERQSSGIDFPWPVPNRPMFFYVQMGQEEIYIIEGCLLKFYTSCRSLV
>ZmDNA2_20
MATQSHSSSAAAIDMYETASQPDASVAGDAYTFLEFNTQGDEFDYPDFPELSQPPPRSTPLTSSIPGAGASSSSWPAPPPPPSDAASAEPDLTSLDVPTPPASSSSPSPRSASKARSLAAADGLASGVAALSFEDPVGAGAGEDGYDYGKGDFVEHACRYCGIHNPACVARCNVPSCRKWFCNSRGNTSGSHIVNHLVRAKHKEVCLHKDSPLGETILECYNCGCRNVFLLGFISAKLENVVVLLCREPCLSVNALKDMNWDLSQWCPLIDDRCFLSWLVKVPSEQEQLRARQISAQQINKVEELWKTNPDASLEDLEKPGVDDEPQPVVLKYEDAYQYQNVFAPLIKLEADYDKMTKESQSKDNVTVRWDIGLNKKRVAYFVFPKEDNELRLVPGDEL…
>ZmDNA2_21
MATQPPSTATAAVDLYETASQPDAPAAGDAYTFLEFNTQGDDFDYPDFPELSQPPPRSTPLTSSIPGAGTSSSSWPAPPPPPSDAASPEPDLTSQDVHTPPASSSSPSPRSASKARPSAAADGLASGVVALNFEDPVGTGAVEDGYDYSKGDFVEHACRYCGIHNPACVARCNVPSCRKWFCNSRGNTSGSHIVNHLVRAKHKEVCLHKDSPLGETILECYNCGCRNVFLLGFISAKAENVVVLLCREPCLSVNALKDMNWDLSQWCPLIDDRCFLSWLVKVPSEQEQLRARQISAQQINKVEELWKTNPDASLEDLEKPGVDDEPQPVVLKYEDAYQYQNVFAPLIKLEADYDKMMKESQSKDNVTVRWDIGLNKKRVAYFVFPKEDNELRLVPGDEL…
>ZmDNA2_22
MRMKDALIELSKAVQTGPCANLVPVLFGEKAPMRSKDAMKFSPFNKNLDDSQKEAISKALGSRDVFLLHGPPGTGKTTTIIEIILQEVKRGSKILACAASNIAVDNIVERLARYRTKLVRLGHPARLLPQVLDSALDAQVLRADNSSLAGDIRKEMKVLNSKLLKAKDRNTKRDIRKELKTLAKEERKRQQLAVTDVLKNADVVLTTLTGASSKKLNGITFDLVVIDEAAQALEVACWIALLKGPRCILAGDHLQLPPTIQSVEAEKKGMGKTLFERLTEAYGEEITSMLTVQYRMHEHIMSWSSKELYNNKIKAHSSVAGHMLYDLEEVTRSSSTEPTIVLIDTTGCDMEEVKDEEESTMNEGEAAVSIAHAKLLVESGVNASDIGIITPYAAQVTCL…
>ZmDNA2_23
MARSAEHRTAARRSTAPVLHTTLGVSLEKTRLMQARIDGFVQQMTGLLRLERDAELELAQDHEVSAAGTVMDGMPKKPVVAHGQAQEDGDTICNLRVISSSTGLTGQHLVLFRAEGSHRLPATRLSPGDTVCVRACDSQGEVAASTPCLQASVHNLGEDGRSITVAFRSRRGGEPAFSRFPGKFARIDRIQALADAVTYERNCEALMALQKRGLQKRNASIGVVATLFGDKEDATKPERNSLTDRRGPEAPDGGSLETHSHSFDTSQSRALALALDKERPVLVIQGPPGTGKTRLLSYLVARVVRRGERVLVTAPSNAAVDNMAESLSASGLKNIVRVGNPSRISPSVAPMSLGQIVATRLEKLTREFETRRSALRKDLKRRVQDGGDGSSVRQQLKRL…
>ZmDNA2_24
MPKVFGTGVFEFRHPRAAEYPLPADAAPATAAAPDKVPASTGGGSITLLDIQRDRLTRVATEHWGTAAAAAAFDADLVRKIYGTELRVEGRGRKTVPLQRVMILEVSQYLENYLWPHFDPVDASFEHVMSIILMVNEKFRENVAAWTCFHDRKDAFKGFLWRVLKLKEEERALNMAEKTNYLLFMINSFQSLEDELVRETILQLVSLKLWNTLSFGRLQMELCLNPELIKKWTKIRRREAKEAKKADQPINPSEMLENKFLRNLIEEFVEILNSKVILSNQDGAEESVLNESFSGQIDDSCVLYCERFMEFLIDMLSQLPTRRFLRPLVADVAVVAKCHLSALYTHEKGRLFAQLVDLLQFYEGFEINDHSGTQLGDDDVLQAHYSRFQAFQLLAFKQV…
>ZmDNA2_25
MGHRRNYSDDEFSVASEKPEVEFMDFQNGDTFQDYSSEDTPVLVSAPFPFEHGKPKSVLVGETSADTIQIENTSPEPVNLWSVRIFSSNPEDSYVLSMMRPPSNGASEEEKQAFLALTSVEDRTLRPGQTLTVWLSCTPKDIGLHTSIVHVDIGNEKIERVAFLLADDNVSKSLFSDKPYSRRRVQVKKFEPSPFVPGCRPTQQHVQGYKHKLPQYAIPAHIRELIESKQTPDVLYDELSMINYAEYFSTLIVMEELNLEEEMRAYDMEGVLMRRRGMHFLSLEVPGLAERRPSLVQGDFIFARYAGNDSQPYQGFIHKVEADEIFLKFDHQFHMNHRERNQYHVSFTYNRVNMRRLYKSIDDAKYLGPGILFPHKSPYRVLKRLPFKPLDPYINTEQA…
>ZmDNA2_26
MGVHRRNYSDDEFSVAGERPEVEFMDFQNDDTFQDYSCEDTPVLVSAPFPFEDGKPKSALVGETSADTIQIENTSPESVNLWSVRIFSSNPEDSYVLSMMRPPSDDANEEEKHAFLALTSVEDRTLLPGQTLTVWLSCTPKDIGLHTSIVHVDIGDEKIERVAFLLADDNVSQALFSDKPYSRRRDQVKKFGPSPTVPGRRPTKQHVQGFKHRLPQYAIPAHIRELIESKQKPDVLYDELSMVNYAEYFSTLLVMEELNLEEEMRTYDMEGVLMRRRGMHFLSLEVPGLAEKRPSLVQGDFVVARYAGNHAQAYQGFIHRVEADEIFLQFDHQFHMNHHDRNRYHVSFTYNRVNMRRLYKSIDDAKYLGPGILFPRQSPCRVLKRWPFNPLNPHINTEQ…

## Sheet: Promoter Seq
>OsDNA2_1
TGAAGAAACAACAGGAAGAGATCTTGAATTTCTTGATCATGTCAACCTCTGCCTTCAGAA
AAAGAGAAAAAAGGGGACAAGGTCTCTGACTAGATGGTAAAATGGATAAATTATCCTTAT
GACCTTATCATAAAGTTGATTACGATTCTACAACCATCAGCCACGATCCATCCACAGTGC
CCACTCATCAGACATCAGATCGTGGAGGGTTCATGACTTCATGGATGCATGAGTACAGAG
TTACTCCAAGTTGACATTAGCAGTTCAGCACTACTGAAGTACTCCCTTCGTCCAAAAAAA
GACAAACTCTGGTTTCCGTACCCAACATTTGACCGTCCGTCTTATTTAAAAAAATTATGA
AAAAAATTAAAAAGATAAGTCACGCATAAAATATTAATCATATTTTATCATCTAACAACA
ATAAAAATACGAATTATAAAAAAATTTCATATAAGACGAACAGTCAAAATTGGATATGAA
AACCCAAGGTTTGTTTTTTTTTTTTGGGACGGAGGGAGTAAGTAGGAGTACTTAGTTCTC
AGAGTTCAGATCTTCAATTCATAACGCTCACATTCAATTCCGCTCACATGGCTTCATTCC
CTCCATGCCAGACACACAACTAAATCTATTGGCTTGGGAATCTCAAACACAAGAAAGAAA
TAATATCTTGAAAATAATTTAAAAGCTAGGAGTAATCCTGTACATAGATAATGCAAGAAG
CTTTTTTTTTTACAGTGGCTTGCAACATGTTCAACTGACAAACAGTAACCTTTGACAAAC
GTCGGTGCCTACATGTCAGTGGGACAGCTTGCCAGCTCGTGGTTGGCCAGGATGAATTCT
TCTTTTCCAGTTTACACGTAAAGGTAAAAAGGAAAAAAGAAAAGCCTCCCAAAAGGGATA
AATAATGTCGGAGCGCGGGAAAAAAATTAATAAAGGATAGGATCACCGGAAGCGGCCGCC
GTCGGCGAGCTTCCATGACCGGCAGTGGGGGAGCGAGGAGCCGGAGGAGAGGCGGTGGAG
CGGTGACGCCCCCAGCTCGCCGGAGAAGCCGCAGGCGTCCGCAGGGTGCCTCCCCCCAGC
CGGCGCCCACCGGGCAGAGAGAAAGGAACAGGCAAAAGCAGGCCAAGAAGCCCGAAAAGC
CGAAAGCACCAGACACACCCACCCAGCCCACACAACACAGCAGCACAGCACCAGCGAAGG
GCACCACAGCAAATCCGCCGGCGACACAGCAATCAGGCAGAAGGGTCAGCCAATGGACAG
ACTCACAGCCAGGCAGAGCATCACCCATCACTCAACACGCACTGTCAGTCAGGCAGTACA
CATCAATCAGCACAGGCGAGAGAGCACACAGCAGGTGTGCATGATTCAACAGTGGCAAAA
GAGTGCACAGCAGGCGGCAGACAGCAGACACGCCAGGATCCTTCATTCACGGGGGCCACC
AGGGTGCCATGATCGCCGCGAGCCAAGAACGGTGCTTCCGCTCCTTGCTACTGCGCTTTT
CCTCCGACCCGTGTTGCCGATGGGCTCCGAAGAGCGCGGCGAGCACGGAGAACTTGCTGC
TGCGGCGCCGGATCTCGAATTCTATGTCCCCTTCCTCGAATCCACCTGCGCCGCCTCCGC
CGCCGCCGCCGCCGCCGTAGGCCGGCCCCACCTGCGGCGTCCGGAAAAAGAGGAGGCTCG
GCGTGCGCCTCCTCGCCCCGGAGGCGTCGGACTTCCGGCGGCACACGTACGGCGACACCG
ACCTCGGGAAAACCGGCACCGGCTCCGGCGGCGGCGGCAATGAGGAGGCCTCGTTCTGCG
CGGCGGCGAGCGCGAGCAGGCGGTCGCGGAGGCACGGCGCGCACACGCCAACCCCGCCCT
CGTACGGGTGCCTGCTGCACTTCATTGCCCTCTTCTCTTTGCCTTCTCCATTATCAAGCA
CAGCAGCAGAGGGGAGGGAGGAAGGAAGGAAGGAAGAGGAGGACGACGCGGTCTCTCCTC
TGTATATAGAGGCGCCGCTT
>OsDNA2_2
TTCTAGTGGAAATTAATGAATATACTCATATTTCATTAATAGGAATATATTTTGCAATTC
TTTCACTTGGTCTTATTGGGGCAAATTGAAGCTCCATTCGGGGATACAACATACAAGCCT
AAATTGGGTCATTTCTTAAGTTCATTGACCTAAGTGAGAACTCTATTCAGGTTTAATGAT
AGCATACAATTTACTTTCAGAATATCAGTTGGTCAGTCACTCATGATGTGCATAGTTTGA
AGTTCGTGTGCAACTGTGCATCAAATGGTTTTTATAAAAAAAAACACGTATTGCCTAGTT
CTTCCCCCTGAGCACTTTGACCACCTGTGTATTTCATTCAACTTTACCCATAAACACGCT
TATAGCTCAGTGATGAAGTCCCCAATCTGGGTTTTACTCATAAAAAATCTGGCCGTCTTA
ACCCACTGGTCGAGCTCTTTTTCCATATTTTCACTTGCTATTGTATGAACTTTCTTAACC
ACATCTTGTGACAACCAGATGTCTATTCATTGATTTGATGTGAATACTTTATGCATGAAT
TTTTTACTAGCATTTCTTTATGCAATATCAGTTCATTTACTAGGGATGGATATATCTTTG
TTAGGTTAAAATTTAAACCTTCTGCTCTAGCGGTGATATTATGTTATTACCAAGAGCTAG
CTTCTCATCATAAAATGCATATTATGTTTGCTCTCAACTTATGCTGATTAACAATGTGCA
GATTTTTAAGGCCCCTTGTTGCCGATGTAGCTGTTGTTGCTAAGTGTCACTTAAGTGCAC
TGTATACCCATGAAAAGGGGCGTCTTTTTGCGCAGTTGGTTGATTTGCTGCAGTTTTATG
AAGGCTTTGAGATTAATGATCATTCTGGAACACAGCTCAGTGATGATGATGTCTTGCAAG
CTCATTATTCCCGTTTCCAAGCCTTTCAGCTGCTGGCCTTCAAACAAGTGCCTAAGGTGT
GCACCTTATATTCTGTTGTGCCGTTCTTTATTATTTCCAATATAATAAAAATATTAATTC
ATTGTTCTTTTACTAACCGTTGCAGTTGAGAGATTTTTCCTTGTGTAATATTGGTTCAAT
CCATAAGCGTGCGGACTTAGCAAAGAAGCTGCTTGTCTTGACAGATGTAGAACTGCAAGA
TCTGGTTTGTAATAAGGTGAGCAATTCGCATGATTACATGAACTCCCTTTGCTATTTGTT
TTCAGTTTTTTTATCAGCTGTTATTGTTATTTGTAAGTAGTATTCCCTTGACATACACCA
AGCTGAATATACCTTCTTCTCTAATAAATCTTTCAATTTTTTTTTGTAAGAATGCTGCTC
AACTTGAAAGCTAAGAGCAGGAAATAAAATTCTTCCATACCTGCAGGACTGTTGTTAGGA
TAAAAGGAAATTATCATATAGATGTTCCTCACAAGTTAGTTATTAATTTTTGTCAGATGA
GTCTTTCATCACTGAGTTCACTCTTAAGATATTTTGCACGTGAAACTGAAATAAATGCGT
TTCATGTGCTTAACTTCTTCCTATATATACAGCTCAAGTTAATTTCAGAGGAGGACCCAT
GCAGTGGAAGACGTGATTTTCTTATTGAGGTCCTGGTTGCCTTTTTTGAGAAGCGTCAGT
CACAGAAAGATGCAGTAAATGCACTTCCTCTTTATCCAAATGAACAGATCATGTGGGATG
AAAGCCTTGTTCCTAGCATTAATTATTCTGGAGAGGGCTGCCTTGCTCTCCCAAAACTCA
ATCTCCAGTTTTTAACACTTCATGATTATTTATTGAGGAATTTCAATCTTTTCCGCCTTG
AATCAACATATGAAATTCGTGAAGACATCCAGGAAGCTGTTCCTCATCTGCATGCCTATA
TTAACAATGAGGGAGACACTGCCTTTCGTGGTTGGTCCAGGATGGCTGTTCCAATCAAGG
AATTTAGGATTACTGAAGTGAAGCAGCCAAACATTGGAGAAGTTAAGCCATCTGCTGTAA
CTGCTGATGTCACTTTCAGC
>OsDNA2_3
AACCGAAAAAACCAACAATTCGGTTTGGTTCGGTGCGGTTCGGTTTGCGGTTTGCGGCTA
AAAAATGCCCAGGCTGACCTCAAGCTACCTTAGATCCAAACGTCTTCTTACTGTTTCTTT
TTTTTTTTTACCATACAACAATTTTGCAAACTCTAAATATTCTTCCCTCTAAATATTCTT
CCCCCACCATTTCCTTTATCCTTGACCGCTATCTGTTTGAAATAAAATATAAATATCAAA
AAATGATGCACCATCAAAATACTTTGCATGGTAAATATAACAATACTTATCAAAACATCA
TTAAAAATTCTTACTGCTCAACTAGAAAATCTCATTGGATTAAAAAAAAAGCTAACGAAT
AAAGCATCAGCCATTTTGAATATATATATCTTTCGTTTCAAATACGAACTAAATAATTCC
TATAAAAAACCTGATAATATTTGTATGCTATAGAGGATCGATGAATAGTACTAATGGGAT
ATAAAATATCCAGCGTGCCACGCGCCATTTTCTAATCATAATGTTAGAACAAGCTCGAAA
TTGTTACAACTCACATGCAAATTAAATGCCATCGACTAGTGAACTTTGGTTTAGTGATCG
TGCTAGTCTGCAAATTAAGCTGCATTTTTGTTAATATCTCGATGGAAGGATGGCAGCCAC
GACGACAGCAACGCCGAACATGAGGATGGCGAGACCGGTGAAGTTGACGACGAACGCTTC
GCTCGGATAGCCGTGGAAGGGGAAGATGAAGCGTGCTAGGCCGGTCTCGGCGGTGCAGAT
GGCCATGAGGAAGATGACGATGCCCAACAAAATGTGCCATGGCGCGTAGTCAGCCCTCAT
CGTCATCACCGCCCCCGGGAATACAAAGTAGACAAAACCCACCAGCCACTGCAAATAATT
TTAGTCACCGGATTTAGTGAAATACAACCGCCTCACCATTTCGCTTAATACTTATTATAA
GCGGAAACAGCTTATCAACGGTCAAAAAAATTGTGAATTTAGTTTAAAAAAATTGTGAAT
AAATCTTTTATATACGTGTTATTAGTATTTTAAAAACAGATGCTGAAAAAAAAATAAACC
AATATGAAAAAAAACCCTTAAAATCAACTCTGAAAATTGAGTCATAAAATTCATTGCCTC
AATCAATTTGAAAGTCCTCTGGCTCACCTGAAAGGCATAGAGTGCTGCAGTGGTTATCCC
AAGCCAAGCATGGAGGGAGCGGATGTCAGGGGCGCGGAGATCATGGTGGAACTTGAAGGC
GGCGTACAGGCCGACGGCGGCGAAGGCGAGGGCGACCAGATGCAGCAGCAGGTGCACCGC
CTTCTTCACCTCCCTTGACCCCAGCATGATCCTGTACGCCATTATCGCTGCGAGCAACCA
TCATGAAGTACTTCCATCACTGCACAGCTAATCAGTACTACTAAAGCTATTTCTTCACAT
ATCTCCTCTCGATCAATCACAGCCATTTTCTTTCATTTACTTTGTCTTCTCAACGAATCA
CACACTTCATCTAATTATTCTCATCTACTACCTCCGTCCCAAAATAATTGCAATTCTATG
TTATTTAGCATATATTAAGGTTTGAAAGAAAGACTACGGTGCCCCTCATTAAATGGTGTT
TATGTGAGAGTGGGAAGATGGTTGAGGGTAAAATAGGGAGAAATTTGAATGAGATATGAT
TGATGGGGCAATTAGTACTCTAGAATTACAATTATTTTGGGACGAATTTTGAATCCTAGA
AATACAATTATTTTGGGATGGAGGTAGTATTTTTTTAATTCCCGTGCCAACCTCAAAAAT
ACTCCCTCCTTCCAAAAGGCTAAGTCCTATTTCTTTTTTCACCAAAACCAAGAAGCAATT
AATTTGTTTCTATGTGACAAAACCAATGAGCATGCAATCAATAAGCACTAAAATAGCTTC
TTGGGTTTCTATCAACAATTTAATTTAGCACATAATAACTACAAATAGGACTTAGACTTT
TGGAAAAAATCAAATAATGA
>OsDNA2_4
CAAAAAACCCCGTCAAGAGGGTGAAAAAAAAAGAAGAAGGATCGATACAAAATCCAATCG
GACATAGAACGTAGAGGAAGAGAAAATGAACCGCACAAATCAGGATTTTCGTCCGTCTTA
GTAGCGGACCTCCTCCCTCCGATTCATCTATCAATGCACCCACAACCAATCCCAAACCAT
TGTAAATCTAACCCAAAAACTAAATCCCAATCCTAATCCAATCGAAATCATCCAGGATAG
GAGACGATCCAATTAGAGAGAAGAGGTGGAAATCATAAAATAAATCACATCACAGAGGAG
TAGAGAGGGAGGGGTGAGCGGACGCTTTTGCTGCTCCTCGCCCAACCTCCTCCTCGCCAC
CTCGCCGTCATGGAGGCCCCGAGCCGCCGCGCCGCCGGGGAGCCACCGAGCCGGGAGCTG
TCGACCTGTGCCCCTGTGCCGCTGCTAAACTAGGGAGATGCCGAGAGGGAGGGAGGAAGA
AGGCGACGTCGAGGAGGCTGAGGAGGCGCGGCCACGCGTTGAGGTCCGGTGGCGGGAGGC
AGATGTGGCAGGGGTAGGGGTGGTGGTGAGGAGGTGGGCAGCGCTGGGGGTCGGGCGGGA
GTCGTGCGACGGTGTGGGGTGGAGGTACCGAGGGAGGAAGAGGAGCGGGTGGTAGGTCGG
TTGGGATTGTGGCAATAAGGATGGATGGCTAGGATTGTGAGGATAAGGTTGGTTGATTGG
TAGGTTGGCTCTGACTAGTTTATTCTAATAGGGGTCGGTATCCGGTTTTTTAAATAGGTG
TCAGTTTCTTCAAAGAACATTCATCTATAAGACTAATATAGATGATCAATATATGTGTTG
GTTGTGAAAAACCGGGACCTATAAATATATTATAGATGTTTGTTCTTTTTTTTAAAAAAA
CTAGCTTTTCTCTACTACTTAAAATTTTGAAAACGTTTCCGTTATCCGTCTTAAAATAAA
AAAAGAGCGAACAAAAAATATTCGCTCTGTCCGATTCCGCCACCACACGAAAATTGAATA
CAGACTCGATTTGGACTCAAAATCGAATGAAATTAACCCCGTAAATACAAAGGGTTCCAT
GACAATCCAATCGGGCTAGACTACTACTTAAAAAATTGTGAACGTTTCCGTCTTAAAATT
AAAAAAGAGCGAAAATAATCTTCGCCCTGTCCGATTCCGCCACCACACGAAAATTGGATA
CAAACTTGATTTGTACTCAAAATCGGATGAAATTAACCCTATAAATACAAAGGATTCCAC
ATGACAATCTAATCGGACAATCCAGTGATTGAGAAAAAGAACGGGAAGAAAAATAGAAAC
ATCACCGTGAAGCCGCCAACGCCGTCGTCGCCACCGGATCTGTCCATGGGAAGCTGTCGG
CGTCGTCTGTGAAGCCGGATCGACACGTCGCCGTTGTATCCGCTGCAGGAAGCCGCCGGC
ACTGAATCCGCTCGCAGGAAGCCACCGACGTCGCCGTCGCTGTCGACACCGACGTTGGGA
GGGTACCGCCGGATCTTGAGGGTGGAGAGGGCGTCATCACCGACAGAAATAAAGAGGCCT
AGAGGGAGGGACGGCCATTGAGGCCGACGGGGAGAGGGAGAGGGGGAGGGACAACCGTCG
TCGCTGTACCCTGCCGTCGCCGTGCCGTGCCGGCGAGATGGGAGGGAGAGGGACAGGAGG
AGTGGCGCCGCCGGAGGGAGAGGGGAGGAGAAACGGCGCCAGAGGGAAGGGGAGGGGGAG
AGGCGGCGCCGGTGGGGGAGGAGGGGAGCGGTGTCGGGCGGGAGGAGGCAGCTGGCGATT
GGGGGGTGGGGGAGGCGGAGGTGGCGTTGGGCAGGGGGAGGCAGGGAGAGGGAGGGGGAG
AATGAATCTAGGGTTAGGGTTGCACCAGGGTTTTGATTGATTTGGAACTGATTTGAGCCG
TCCATCGAAACAAACGGCTAACATCGATCGAGCGTCGGGCTGGCCTCCGTCACCGGACCG
TGGCACTTGGCCGTACACGG
>OsDNA2_5
CCGTAGTGTTTCATCCATCGTCTAGTTCCCCAGTTACCAATGTATACCAATCTATACTTT
GTACAAATTATAACCCACTAAGTCTAAACCTCAACATGCAACCATGCCACATTATCACCC
ACTAGCAATAATTGCATATTTAACCTCATGCAACCCATACAATATCATCTACAATTTATT
TAATTCTAAAAATCAACATGCAAACATAGCCAATCATCACCCTTTACATCATTTGCACAA
TATTTTAACAAATTTATCTATTATTTTTTTAATATTTAACATATATTTATCAATATATTT
TACGTTAAACGTGGGTATCATTTGTTTCATGGTAAGTACTGATAAACCTTCCTGCTTCAT
TATTTTTCTCTTTTTATTCCTAACTTAATTGTTAAAAAAATATGCATTGAAAATTACTTA
GTAATTCCCGCAGCAAAGCGCGGGGAATCACCTAGTATCAACATAGACTTGCAACCATTT
TGAGTTGAATTAGTGAACAGAAAAGGGAGGGAAAAGGCGGGATTAACCGCACACTACTAC
CGTACCTCATATATACGGATAAAACAACAATAATGCCATATCACAGTCAATAGTCAAACA
AAGGAGAGTTGACTGACCTGCAGCCCGGCAGCCCCTAAATTCCAAGTCGCCTCTTGAGTC
TTGACGGACCCCTGCCGTCCTGAGACCAATGGTGGACAATGAATGACGACGTTTACAACC
ACCAAATCCACTGCTCACTGCACACAGACTACTACTACCAGTTTTATTCATCCATCAATT
CTATCGAAGCAGCAACCACTCATATCTCATATACACACAAATCTATCTCCCTTATTAGCA
GCTCAGCCTCAGCGTGCCATGGCCGGCACAGCAGCAATGAGCTCCTCCTCGTCTTCGTCC
CCTTGCATCACCTTCATAGCGGAATCGATGATCCTCCCCACCCGAAACATCAGGCTCTTT
GCACCCATCTTCCTTCTAATCTTCTGCCACACCTTCATCTTCCTCGGCATCACCGCCATC
CACGTCAACCCTCTCGCGCCCTCCTTGGACAGCATCCACTCCCTCGCGACCGGCGTCCTT
GTCCATGTCTACGCGCCAAAGAACACCACCGATGATGGCCAAGGCCAAGCCACAGCGACC
GACTCCCTTATTCGAGGTCACGCCATCGTCTACCTTGCGTACCTCGTGAGCAGGCTCACC
GTGCAGGTCGTTGCGGTTGTCGCCGGCTGCACGACCTACTCCGGCAAGCGGCTCTCCTTC
ACCGAGCTGCTCGGCTGGGAGGTGGCAACCACGGAGAAAATCAGAGGACCACTCATCACC
GCCATGTTCATGGGCGTCGTCGACCTCTCGACCGCGACTCTCCTCGTCCTAGCGGCACAC
ATGACAGCCTTCGTGGGCGGCTCAAGCATGGCGTCCATCTTAGGCTCCCTACTGTTCCTC
GCCGCTCTCGTCCTCTACATCCACCTCGGCGCCGTCATCCCGGTGAGCATCGCCGTGTCA
TCGGCGGAAGGACGCTGGGCAGCGCCGGCACTCTGGTTGGCGTGGCGGCTCATGAAAGCG
AGGAGGAAGGAAGCCGGTGTTCTGACACTCATCGCATGCCTCGTTCCTGCCGCCATTTGC
CCGGTGTACACCATTGCTGCTGCCTTGTCAGACGAGCTATTGTTTACATTCTACGTATGG
CTGCTGGGTGTAGTATTTGGTTTCTTCCTTCTGCCGGTTGCTCTGCAGCTGCTCTCCACG
ACGGCAGCCACGGTGTTCTACTACCACTGCGTGGAAGCCCAAGTGGTCGCTCATGTATGT
GACGTGTCAGTTGATGACAGGGATGTAGTAGATCAGGTCTGATTTAGTTCCGTCTGTTCA
TCACAATTTTTATGATAGCTAGTCTGTATTGTTAGCTGAACTGATCTAACACCTTCATAT
GTTTTTTTTCACACACGTTAATGTTACTGGCCAATCAAAAATAACATGACCACTAAGATC
ATAAAGGATAAGATAAATAC
>OsDNA2_6
TGTGCCCAGTAGCAAAACACCTGCACCAAGAACAAGGATTTGTGCCAATAGACTGAACAA
TAAAGGTCTCAATGTACATCGTTGTCAGTATAATCCTCATCTGCATTGATGCTGCATCCG
GATTCTCACTCTGCCCCTGCGAAAAAAGACATATCTTGTCTTTTCATGTCTAGTTATAAA
CACTAAACTAAAACCTGGGAAAATTGCAACCATAAAGCATAGAAGATTGAATCGAGAAGA
AAAACCACCATGAATCTGAACTGCGTGGGGGAAAAAAGGCCTGATCACCAATCATGCAAA
CATGAAAAAACAAAAACGAAAAAAAAGAAAGGGAATAGATCAGATTGGCATGGCAGCACC
AAAGACACTATTCCTCTCATGGGGGATGCAGACTTCAATCACGCAGACGAGTTCAGGGTT
GTCGATGGTGTCGCTTGTGAAGGAACGCAGACGGTGCCGGCCCTCCTCCTCCTTTGCCCG
CACCAACAACTTATGCAAATCCAATCCAAATGCTGCTACTACACCTCCTCAGCGTCCTCC
ACAGGCGGCGGACGAGGGCAGCAGGTGTGGGCGATGGTGGCGATTTGGAGGCCGCCTACG
GACGAAGGCGGAACGGCGGCCGCCGACGAGGACGAAGGACGTTGGCTCCTCCGTATAGCT
CGCCAATGCGGAGCAGATCGGCGGCGGCGGAAGAGAAGTCGGTGGAGACCATGGGCGGAA
GAAAGGCAGGCACCCGTCGTCGTGGAGCTTGCCTCTAGATCCAGGCGGCGTGGTGGCCTC
TCCCCGGTGCTGCCTTTTCTCAAATTGCCGCCGGCAACCTCCTCGTTCCAGATCTGAAAA
AAGCAAAAGAAATTAACAAAAAAAATGAGTGTATTAAATCCTATATATAGGAGGAAGTTT
AGTAGTAAAAAAATTACTACTGTATGGGAAAGGAGAGGGGGTCGGGGGTACAGGGGAGGG
GTGGGGTGGGTAGGGGTGGGTTGTACTGTATTATACTACACCCCATCTGTAGTATATATA
TATATATATATATATATATATATATATATATATATATATGTGTGTGTGTGTGTGTGTGTG
TGTGTGTGTGTGTGTGTGTGTGTGTGTGTGTGTGTGTGTGTGTGTGTGTGTGTGTGTGTG
TGTGTGTGTAACTAACATATACTCTGACGAACATTCAGCTTTATTGTATGCAATGCGCCT
ATGGAATATTGGAAACTGTACATCACCTCTTTTTCTCCTGTAACTTATGTATGGGACTTT
TCCTGCACACAACTATTCCAGTAATGCTAAGTGATCGTAGTACAAGTGGTTACGTAACCA
ATCTATGATGTTGAGCATTTGCGCGATGTCTACACATTCGTTATGTGATATGTGAGAGTG
CAAATATATTTCTCTTGGCTTTCTTGGCTTTCTTGTTGCTAGTAAAAAATTGGGTCAAGA
TGAATAATAGTATTACCCTGATATAATAAATATAATAGTAGCTTAATATTTATTACAAAC
TTTAATAGGTACGAGTCATCGTCTTTGCCATTGTATTACCCTTTATCCTCCACTTATTTT
CTATTGGTGCGCTCCTTTTGTGAGTCTTTGCCATTGTATTACCCTTTATCCTCCACTTAT
TTTCTATTGGTGCGCTCCTTTTGTGGTTCATGATCATATATGTTGTAGTAAGTTTTTAAG
GAATTAGTTTAATTTTTATTTTAAATTTGTGTAAAAATCGTTAGACCTATATTCAGGCGA
CCATGACCTCTTTATTGGAAGGAATGTGAATGTCTGTGTAGCAATTTTTATCTCAAATAC
ATTAACAATTAATTGCTAGAATCAAAATTAATCACATGAACATACATTTTGAATATGCCT
TGAATAACTCAATCTTGACTAATGAATCTTTAGTTAAAGGATGAGGATTTTTTTTCTTCC
TTTTTTTCTTTCCACTTCGACTAGCTTCATCTCGGGAAGTTTCTTGAATGGGTTCTTTTA
CCATCCATCTAATCCAATGG
>OsDNA2_7
CTGTCTGGGGTCTGCAAACCAGAATAATGGCTGTTGTGCTTTCTTGTGCTGCTAATGTGT
ATGTGACACCCAGAAAAAGAGAAGGCATCGCTACGCAAAATGTCTTTAGTTTCAGTCATA
ATTATTTGGGTCAAGTCCGATTTACCCCCTCAACTATCACAGAAGTACGACTTACCCCCC
TTAACTACGAAACCAGATATTGGACACCCCTAAACTATTCAATCCGGATACTTAACCCCC
CTGGGGCTCTTTTTTAGGTGGTTTCGATCTAAAGCTATCACACATGACAGTCCAATATGA
GGGAGGAGGTGCATCATCAGCAACATGCTTCTCCCTCTCCATGGGACCCAGCAATCAGTG
GCATGCACTTCTTCCTCTATCCTTTCTGTTCCAATCTCTACCCAAGCCTGTGTAAGCACT
AGCTCACCTGCAGCCCTCAAGATCCACAAGACGGTTGTTGTCATACGTACATGTAATCAA
GCTAGATAGTTCTGAAAAATCACTCTTTGAAAAAAAAAAACTCCAAGAAATCAAAGCTGC
TCTCTCATTCGCACATGTAATGAAGCGGAGGTGGTCTGTGACGACCATGAGACAGCCGGG
GAGGACAAGCTGCCGTCCCCGGCGTCCCCGCTCCACGGCCTTCGGAGCCAGAGTGTCTCC
GTCCTTGCTGGTGCTTCAGCTCCCTGGCAGTGGCGGCTAGCTGCACCTGCTGCTGTGCAG
CTGCCATGGTGGCATACTCCGGCAGGGGCAAACATATGCTCCCCACAACCACCACGAACT
GTTGCACGGGCACACTGATGGAGGCGAGGCGGTGCCAGCGCTGCTATGTCCCGTCGAGCA
CTCAAGCTCGGCCGTCTCAAGCAGGCCGGAGCACTGCTTTGAGGCGCTTGTCCATGGACT
TCCTCCGAAGCAAGGAGCACTGAGACTAACGAGGCAAAGGATCTGGCAGTTTGCAGCCCA
TGCCTAATGTGAGAAATGGGAGAATGGGCGGAAGAAGACAACTAGGTGGATGACAATGTG
GGCTAACATATTTTTTCCTAAAAACAATTGATTGTTTTTCTGACTGGGTTGCCACATGGT
CAGATTATTGCCACCTGTCTGCCACATAGGACAAAACCACCTAGATTATGTTTAGGAAGG
TAATTCGTACGGTTCCAAAATTTTAGGGGTGTCAAATGTCCGGTTCTATAGTTAGAGAGA
GAGAGGGGGGATGGGGGTAAATCAGACTTAACTCTAGTTATTTTATGGTCTCTATGTTAG
TATGTACAGATTTAAATATAAAAGTTCAGATTAATATGAAGTAAATTGCTCTGAGATATT
AGGTATATCATCTGGAAACATCTCTTCCTAAAAAAATCTGATTCTCACCTGTCGAGGCAT
CATATGAAGGCATGGGGAGAGCACAACAATTTTCTTTGGGAATATACTGAGCTCCCCTCT
CTTGCTCTTTCCTGGTATTCATCAAAATTGAGAAGTCGTCATTATCAGACACAGTAAAAC
AATATAAGAATTTCCAGTAACCATCAAACTATTTATACTCCTAATTGTTTTAAAACAAAC
AAACTGTACAATCAAGTATGGGCATAAGCTACAAATAAAGTTTAAGTTATTTATTAAATA
AAATTACAAACTCAATCAGATAAGGATCCATGTACTCAAAATGTCCTATTGGCATTCCAA
CTGAAAGAATATAAGTACCTACTTAATTTTGATGTTGGAACATCTGACTATGTAATAATT
TCAAAATGAACTTGAATAGATGCTTACAAACCTGGATAACCACATACACCAACAATATCA
CCTCGTTTCAGAGTAGAGTGAAACTTAATGAATTCATTATCTTCCAACTCTGAGGTCCTA
TATCAGGTAAAATCAGTTAAATCATTAGTTTACTTTTTATGAGACCGACAACAGTAGGCA
GTAACCGGCGTAGTACTTAAACATGAGCGAAATGATAGCCACTAGATAACAACGATAGCC
ACAGAACCGTTAGTCAAAAT
>OsDNA2_8
GATTGATGTTCCATGGCTAATATCCATGTACGAGAATGCCATCTCATGTTGATAAGAATA
AGATGAACAGTCTGAATTATGTACATCACATCTCTTGAGATTGATGAGGGTGAATTGTGT
ATCCCATGACAGCAAGCTAACAACCAGGAATCTTTCTCCGATTCTCTTAGCGTCAACCGC
ACGGGATGGCATATCATGAGATGCTGGAACTTGAACCAAATGGTAGTCTCGCCCTTTTCT
TTTTTGAGAACTAGTCTCATCCTATTATAACATTTTGCCTAGTGTACAGTACAAGCCCTG
TTCGAAGCGGACGAATTTCAAACAAAATGTACAACTATCAACAGGAAATTCCGAGCTCAT
GAAGAAAAAAAACCCATAAGAGACGGGGAAATGCTTCTACTTTGCATTGCTTCGTCTCAA
TTTGAAGGTTCATGCTGGCAACATTTCACGTGAAAACTCTTAAGCATAAAGCACTTATCT
CGACGATTGGTTGCTAGCTTCAAGAACTGAGCCAAAAGAGCAGAACTTTCTGTGATTTCA
GAGAGAAATGGCAATTCGTTGCAAGACATAGAACAATGAGTACTTGATCACATTTTCGAT
CACATCCTCTAAACGAAGAGTTCTACATCAACCCTCTACTAATCCTCCACCGTGTAAGTT
CTATCCACTTCCAGTTTTGCTCCATCATCAGCAAAAAATAACCTTCAACTGCTAGCTCAG
GCAGGACTGACAGTCAATCTAGCTAGATTATTACACTAATTACATTTTACTTGAATGAAC
TCTAGCTCAGAGATACTGACGACCTGCTCATGTCTTCTTGCTCAGAACTCGATTACAAGA
TGAAGATGAAGAAGAAGATGATGATAATGATGATGATCAATTGCCGGTAAAACATCACGC
ATTGACGCAAATGCAAGTGCAATGTCAATATGTGTCATCACTTTGATCGCCGGCGGAGCA
GCATCTGGCGCATGCCGTCGGCTACCCGGAAGGCCGGGTTCTTCCTGCACTTGCCGCAGA
AGGACATGTGATCCCTCACAGCCTCCTCCATTCCGCCGCCGCCTCTGTTCCTCCCAAGCT
TGGCCGCCTCGTCCCTCACCGCCTCCGAGCAGAGGCCGCACAGCCACCGCCCGCCGAAGT
CGGCCTTCACGCCGAGGATGTACCCCCTGGTGCACTCCTCCCTCAGCTCGCAGCACTCGC
ACTCCGCTGACTCCACCTCCATTGCCGATAATTCAGAGAAGAGATGAGCTCTCTCTCTCT
CTCTCTCTCTCTCTCTCTCTCTCTCTCTCTCTCTCTCTGAACTTCTGTTCTGAAATGAAA
TGCTGGCACGGCATGTTAGTTTATAGGCTTTACCTGAGCTTAGCTCTGGGGCTATGGCTG
TGGCTGTACTCCGAGAGACTCATCGGTTGTCCATATTCCCTAATAAGTTAAAACATTAAT
TTATAGGTAAATTTTTTATATATTTGTTCATAGCGATTTACAAGCCAATACTTAAAAAGA
AATTTACGTTGAAAATATCTTAAAATCAAATTCGGAAATTTAAATTTTGGCTTTTGCTTT
GGTTTATCAGGCCAACCGATGGGGCTTTGAATCTGTAACTGTGATGCATCATCCAAGTGG
AAAGTGTCATTATTCAGTAGTGGTCTAATTAGCTCTGGGCCTCTGGCTCTAGTACTGTGC
CATTTGCTCATGGAAAGTGACACCTAACTCTGCCTTGGCTTGATTTGGAACCTGAACATT
CTTGCTAATCTTGCTCGGTTTTGGAAATTCTTGCATGGTTCCAAATTTGCAGATTTACAG
TTGGCCCTGAGAAGTTTTGCGGCCTAATTTTATTTAGATTATTGAGCGGATTATACTCTA
TTGTAGTGATAAAATGAATATTTTTAAGAAACAAACTTAACAAAAAGCTTAAATTAAGCG
ATCTAAGCAATGCAGTACAAGGACTTTTTTTTAAAGAAAACATATTTTTTGAAGCATGGA
ACAAATAATCTGTTTCAATA
>OsDNA2_9
GGACGCCGGCTCGTCTGCGGCGGCGGCGGCGGCAAACGGCGCGGTGGACTGGTGGCGCGA
CGTGAACGAGTCGCCGGTGTGGCAGGACCGCATCTTCCACGTCCTCGCGGCGCTCTACGG
CTTCGTCTCCGCCATCGCGCTGGTAGGCGCCCGCCACCCTCCACCCTTCCATTACGTTAC
GATCTGTGGAGGCTGGATCTGATTGCTCAGTGGTATCTGTTTTGATTGGGTTTTCTTTTT
TTTATCTTCCCTTTCGATTGTGCGCGTCGGCACGATCTGTGGGCGTTCGGTTCTAAACTT
TGGGTGTTTCTGAATTTCTGATGGATATCTTGAGGCTGGGTCATGAGCGTTGTAAGAAAT
CTAAATTTTTTTGGGGCTTGATTTCTCTTGTAGGTCCAATTGATCAGAATCGAATGTAGG
GTGCCCGAATACGGGTGGACAACACAAAAGGTGTTCCATTTCCTCAACTTCCTCGTGAAC
GGCGGTGGGTAACGAGCTGTTTTTTTTTTTTCTTTGCCTATGTTAGATGTTCGGTCTGGT
ACTCTTGTCGATTGATCTATGACAATGCTTGTTGTTTGTGTTTGCAGTGCGATCCATAGT
GTTTGTGCTGCGACGAAATGTGCAGCTCATACATCCAGAGGTTTGTGAATTGTTGCTAAT
TTGATGATCAGATTGATGCTGCAGTTCATTTAAGTTATGGTGGTATTAAGCAATATTCTA
CCGCAGATACTTCAACATGTGCTTCTAGATATGCCCGGGCTCGCATTCTTCACGACGTAT
GCACTTTTGGTGCTCTTCTGGGCCGAGATTTATTATCAGGTGCTAGGCTGGTTTGATCTT
TGTAGTTCCCTGTGACATTTCATCAGTGCCTTTAGCACCTCCTAATTTGTGAAATTTTCC
ACTAGGCGCGTGCAATGTCCACTGATGGGCTTAGGCCAACTTTCTATTGGATCAATGCTG
TGATCTATGCAATTCAGGTGTGTACTGTATAAGATCTCATGTTGCACTTGATGGTTTAGA
ACTTTAGATGAATTAATACGCATGTGAAACGTACTGCTTGAGGTGCTTGGTATTATGTTG
TGTGGACCGTTGAATTCAGCTGCCTTAATGTTGCGTAGAATAAAGTTCGGACACTGAAAT
TCTTTCAGATGGTTATGATGGTGGTGCTTATGACCAATCAGATTGAAGGTAGTTGTAGAC
ATAATTGCTGTACTTTCTTGCCCATTACACCTTTCAGTTTCTCAACTGATGGATACAGTA
AGGCACATTTACCTGATATAGAAAATGATTGATAGAAGTACCAGATTCCTTTTAATACCA
ACCACTAGCAAGTACATGATATAATTGATCTTTGATTTTACGATGAAAAGATATCCCCAA
TTCCCCATTAAACAACCTTCCTAATGTGTCATACAATGGGCTGGGATGTTGGGATATCTG
ATTGTATATGTTTATGGGAACTGGAACACATTGAAGATGTTCCTGGTTTAATTATTGGGG
AATGCAATCCATCTGTCTTATCTATTTCTGAGCTAACACATGAAAACAAGGAGCATATTG
CTTACGCATGAAATGATTTGATTATTCATTACTTTCAGATAATATTATGGATGGTTCTAT
GGTGGAAACCAGTTCGAGTTATGATCATCTTGTCGAAGATGTTCTTTGCAGGTAGAATTT
ATGTTTGCTTTTCCTCTCCAGCAATTCATATGTTTTAAGTGAACATAGGAAATTTAGGGC
ATATGCATCCATCATTTCTACTATGCTGTTTAGTTATGTTAGTTATCAACTAAAGAGTAT
TATCTGAGTGAAAGCTTATGGAAAGTATTAACAGATCTACTGTAGAGTGTCGACCAGGAG
CAATAGGAGTAAGCATAGCGTGCTAAAGTTAATTTTGGAAACCACCTTCATATAAGTCTT
TAGTTTCTGGTTAGGGAGATATCTAAGTAGCACATGACAAAGCTTTAATAAATTCAGGCA
CACTAAATTGTTAAATACTT
>OsDNA2_10
TTTGTATTGCCGCACAAGATTGACCATATTAGTACTGCTTTTGTTCTGAAGATTGGCAAG
ATTACCATCATTTGCTCCCAATCGAAGGCATTTCCATATACGATTGTATGTCTTCATATT
TATGAGAAACACAGCAAATATTGCTCCTTTAGGCATTTTGGTTTCAGGATCTGCCTCAAC
AGGAATAGAAGATGACAGCTGAACAATGCAGCAATCAGTGGGAAATCTCATCATCTCCAC
ATTTGAGAACCGAACCTAAAACATATGATGCTTTATTTTGTGTCAAATCAGAAACATGCT
TTGGCTTTTGAGTGGACATGGCTATTATATCACCTTCTGTCGGATCATATGTCTCCCTCG
ATTTCTCATCCTTTGATGGTTCTGAAACCTCAAAACCAAATATAAACTTCTCATTATCAA
GCTTCTCCATCCGAACTACTTCTATAAAGTTTGCATGGGCATAGCCATCCAATGACGAGA
AGACATCGGCATGCACTTCCTCGACCAGAGGGCAGGTAAATGAATCCAAGTAACTCTCCA
ATGATGAAAAGGTATCTGGTATCCTCTTGACCTGTGATGAATACCCAGATGGTTGGTTAG
CCCTCACTACAGCAAGTAAATAAGCATAACCACCCTTGTGAAAAAGATGCAATGTAATAA
ACTGTTTAGCTACAAAATAAAGATGGTATGACACAACACATATTGCTATCATATAACCGA
AGTAGAACTAATAATAGTGTTGGCTTGTGAAACAGACTACTTAGTTATTAGCTCCAATAC
AATATTAGGTTAATGCCTGTTTCTCAAAAATCTGAGCTTGCCGCTCGAATTATCCCAGAA
TAATAATTTACCAAAAAGATTTGAAACTGAAGCGCACATAGAACCTATTATCCCCTATCT
GTGCGGTGTCTAACATACTGTAATCCTGTCATCTATAAATAATTTAGTGGTTCATCTTGC
TTGGCAAAACAACAAACACTTGGCGTGCGACTATACAAGCCGCCACCCCCTTTTAGAAGC
ATAGCTCTCCGCCAACAAAACAAACATAAAGAAGAGACGATACATGGGTGGCGGCGAAGC
TGGTCGCCGGCCGAGAGCTCGTCCCTGGGCCAGGCAGAGAGTGGGGCCGCCATCGGAGCT
CGTTCCGCGGCTCCGCCTGCTGCCGGCTTCGCCGGCGACACGGGGTCTCGCCATCGCCGT
CGGAAACGGGTGCGGCGAGGGTGTGGGACTGTGGAGTGGGCCGTGCCGAGTTTGGGCTAG
AGCCTAACAGAAGATGGGCCAATGACTCGATTACACGGAGCTCCGCGAGACCACGAGCTC
AAACTTGGGCCGTCCAGGGTAGACCGAGTGAGATTCAATTGCTGAACGTTTGGGCCGTTG
TACAAAAGAAGGAATAATTATCTTGGAAATAAAAAGGCAAACAATTTCAAATACTCCCCA
TTTATTTTACATGAAATAGTTTGATTTAAAAAAAAAAATTGGTCAAATACTCTTGAAGAT
TATTAGAATCAAAGTATGACTATATATATAAATTTAATATCGAAGTCATTATTAAGCTTA
ATCTCAAAGGTTTTTTAGAATCAAAGTATGACTATATAAATTGAACGGAGTAGTCCCAAA
TGCATCCTGGACCAGGTTGTTTATCTACCTTTATCATTTTCGCAATGATGATCCAAAATA
TGAGCTATTTTTAATATATCAGATCATGTTTATCCGGGTTTCAGGACGAAGCCTGCGAGT
ACCCACGAAGAAATCTGTAACTAGCTGAAGAAAAACAATAATACCAGTACAACGCAAAAA
AGAAGAAGCAAACCAAGAACAACTCAAAAATCAGAATGCATGCATGATGCATCGTCCAGG
AGTTATAGGGACAACTAACATTGTTATCTGAAGATATCATACATATATTCAGACACCCCT
GAACATGCATGGAGAGTTGGAGACTATGAAGTAAACAAAACCATATGGGGACAGACACAG
TTTGCATGCAGCTTGATGGC
>OsDNA2_11
CGACAACCGGCGGGGAGGGAAGAGGGAAACGGCGACGAGGCCACGAGGGGTCGATTCCCG
GCGGTGAGAGCATCTACGCGGCTTCGGGAACTCGACGCTAGCGTCGGATTGGACGGAGCT
ACGCCGAGCGAGGCTGGCGACGTGCAGGTGCTACGGAGCTCGGGCGGCGACGGCGGCGAT
CACACGGTGAGCGACGGCAACGGTCGGGGTGGCGCCGGCTAACTACGGGGAGGCTACTCG
AGCTACTACCGAAAGTCTAAGGGGGAAAGATGGATGCGAGGAGGAAGAACGGAGGGAGGC
ACTACCGCGATGAGGAGGGGCGCTGTGACGAGAGGCCGACGGCGCGGGAGTGATCTCTCC
GGCCTCGGGCTGAGGAAGAGGAAGAAGAGGGCGCGGCCGAAGTCCCCTTCCGCGTCCTCG
AACGCACCGGCTCTTCCGGCGCTCGGCGAAGGACGGCGGAGACGAGACAGAGCACGGGGG
CGGTGACAATGGCGCGGAGACGAATGGAAGAGGAAGGGAAAGGGGAGGCTGGGGTTTAAA
TGGGCGGCAATGTCGGTTTGGGGACCGACTTGCGCGGTCAAGGGCGCGAGCTGGCGCTCG
GCGGTCGCGGCCAAAGCGGCGACAGGGAGGATGACGCCGGCGAGGGGGGGAAAGGGGAAA
AGGAGGGGGAGAAAGGGGGCTTGCCCCTTTGCCGATTCGGGAAAAAGGAGGAGGGGAGCG
GGGCGACGCGGCAGAGAGAGGAGGGGCGCGGCCTCCGTCCCTTGGCGGCTTGCGCGCGGA
GTGGCGGGGGCCGGGCGGTGACGACGGCGATGACGGCGGGCGGTTTGGAGCGGCGCGACG
ACACGGGCGACAGACGCGGCAGACGCTGACGACGGCGGCGACCAGGCGGTCGGCCACCAC
GGCACGCGCGCGCGGCTTGCAACGGGAGGCGCGGCGGAAGGAGCGGCGCGGCTCGGCACG
CGCGCTGGCTGCAGGGGCCGAGCGGCTGCGGGCGCGGCAGGGCAGCGGGGCCGGGCGGCG
CAGACGCGACGCGGGCGTGGACCACGCAGGCGCGCGCACGCGAACACGGCGCGCGGGAAG
CGGCAGCGAGGGAGCGGAGAGGGAGGACTTGGCTCGGCGCGGGCGGCTTACGCGCTAGAG
CGCGCGGCGCGCGGGCGAGGCGGAGCGGAGCTGAGCGGGGGAGAAGCGGAGGGGCGCAGG
GCGCGGCTCTCGCGCGCGCGGGGGAGGGGGAGATGGAGAGAGAGAGCCGGGAGGGAGGGG
GAGATGGGCCGAGAGGGATTCGGCCCATCGAACCCGGGGGAGGCAAACTAGACTTTTGCG
GAGGGATTTGATTTGGAAGGATTTGGATTCGGAATTGAATTCGACGATAGATCGGGGATT
GAGATCTTGAGATGGCACGGACACTAGACAACAAGCAAGGAAACAAATTTCGCAATTAGG
GTTTTTAAGAGATAATTTTCCCGCTAGGCGCCACGACGGAACGGGCGCTACACAACCGAA
TCTGCATCTAAGAGGATCTTTGCTTAAGAGAACCCTCCTTTACTTGTTGGCTCCCCCGGC
ATTTGTAATTTGCTTTATCCCCATAGTGGATTGCTTGTCCTATCAACGCCCCCCTGAACC
TTGCTCAACCATTTATTTGGAGCTTCTCCACTCATAGTATTTCTGGTGACTATGGATGAG
ACTGATACAGCAGGTTAAGGTAGTGGTACACCTTACCGTAGCTTAATATGTTCAAGGAAA
TGCTTCCGAGAAAAAAAAAAGGTTTTGCCATCCGTCAGCACATAGTAGATAGCAGGATAG
TTTTAACTACATCATCAAAAACAGATTTTTAAAGCATAAAAAAATAAAATAAACCAAAAT
GCATTTACAATTAAATATGAAATATTTGGAGAATTTTCTTGGTAGACTGGTTCGTGAATC
CACCAACCCAAGTTCAAGTAATCAGGTCCCACTTATAGTCTTCCAGCTTGAATCTAAATT
TAAGTGGGGGTAAGTGTTAT
>OsDNA2_12
CCAATACTAAAGTTTAACCGAGGAACGAGTGGAGGAGATATCTCTCTTTTCCAATCGAAA
TAAGTTAGCACTGGCGCAGTTAACACTGTTAGCTCAGCATTGGCACAGTCAGGAAGCCCT
GCCTGAATAGTCGGTACCACTCACTATACGTGGATGTCAGTTCTGCACTCACGGCATCAC
AGCAATCTGCCAATCTACATACTATCAACTACCCAAAAAAGACAGTAACAGAGTACATTT
ATTCGAAACCCCGGTGCCGCTCCTGAATCGCACTAGCCGGCGGCCCGTGTTCGCGTGACA
GAAACTTTTGAGTTCCGGATCACAGCCGGATCAGTGGAAAGAGCTTCTTCCAAGACTTCC
TAAACCTGTACGCGGTGAACGCTTGCAGGTAGTGCTTACGAGCATCTGCCGGCATCGAGT
CCTCCCCGAGGTCGGGCTGGTCGGCGCCCCAGAACCGCGCCGCTCGCCGCTTCTTCCGAA
CGGCCGCGAGCACGTCGTCGCGGTTGCAGATCCCCCACACCGTCACCTTCTGCTGCTGGT
AGTCCACCTGAACCGAGTGTATCCCTGCAGCGCATCCAAACAATTGAACATGCCATGCGA
TCAGTTCACCGATCAAACTCATTGTATTTTGCTTCAGGGATCAGTTTCTGATCTGTTCAT
GTTTCACCGTGAAAATTTCAGATGCGTAGAATGTATAGGTATGTACCTCTCAGATGCGAC
AGGGCCTTCTTGATCTTCTTCTCGCAGCCGTAGGAGTAGAGTGGCACCTTCATCTCCACG
TACTGCGCCTCGATTTTGCCTGCGGCCAGGACGATTTGCATGTCACCCATCTGATTTTAG
CCGGCAAAACCTAGGCCGATCGAGAGGGATCAGCGGAGTGCAGATAAACGGCAAGAGCAG
CGTGGTCCGCGTTTATATACGCACACATGTGACACACACACAACCCCGAACCAAAAGGCG
GCCGTCATCATGGGACAATCCTTGCATATACCGGCCATGTGCGCACGATTCTACAGATGG
CATCATCACCGCCCGCTTTTGATTCTTGGAGCTTTTGGCTGATGCATGCGTGACCGGGTG
TGCGAGTGTGTGTGTGCAGCATCATGCACGCACGACTGATGACTCGGTTCGAGTGGAAAA
GACGAGATCGGTAGTGGAGGGATTGCGTGGACGCTGTGGCGTTCTGCCTCGGCTGACGAG
GCGGCGAGGCGTTTGCGCGGCGTCGTGCACTCGCGGCGCGCCCGGCGCCCATGTGGGGTG
CCGTGGAAAGCTGGGGGAATGGGGTGGAAGCGACGGCGTCGTGTTGGGGACTTGGGGTAC
GTGGCGTGAGAGCGCCGGGGGCCATCCGGGGCTTTTTGTGATTGTTGCTGAAAGGTGGCC
TGAATTTGTGAGGATACAAAGGCAGATGGGGCATACAAGTGTTTGCATGATTGCATCTGT
TACGATTAGATTGGATTTAGATCGCTAACAACAACGTATTGATGTCATGATCCACTAACA
GATGAGAAGTAGGACTTCTCCAGATTGGATAATATTCTTTCTATTAGCCTTTTATCCTTC
TTTAAACAATCTGCTTTATTTTATTGAAGTATAGATCGGTTTTAAATATAGCTGTGCTGC
ATGATCCAATCTTGTTATTACAGACCTTCTTGCCACATTAGTATCGCCCTATGCTGGGTA
CTCTCTTTTTAACTAATATCACCAGACAATATGTTGTTTAATTGAATAAAGTAGAAAAAA
ACTACAAGACTAACACCATACACAGATAACATCTACACAGAAAAAGACTAGCACCGGACC
GCCATTGCTAAATCAACGAAGAAGCAACAACCAAACCGCCCAAACCAAATCCTAACAGTC
GAGCCACGCACTCAACTCTATCCACACCTTTGGAATTGAGGGGGGGGGGGGGAGGGAGAG
AGAGAGAGAGAGAGAGAGAAAATGGATCCACTCTCCCCCCACAAGGCCCGTCAACATAGC
CAACTTACGTTAGCTAGGGC
>OsDNA2_13
TGCAAGGAAAAGAAGAAACCACATTTTCCGTTTAAGGAGGCAAAATGGATGGGCCGTTAC
ACACGCAGAAAAGGAAGGGGTCATTGCCGACCATTTCCGACAAGTGATGGGGCGACCAGA
ACCTAGAACTAGTGACCTGAACTGGCCCTCCTTAGACCTTGCCCCGACAGACTTGACACG
GCTAGAGGAGCCTTTCTCCGAGGCAGAGATACGCAAGGCGATAAATGAAATGCCGGGGGA
CAAGGCTCCAGGCCCCGATGGCTTCACCGGCAAATTCTTCAAGTCATGCTGGGACATCAT
CCAAGTTGACGTAATTGCGGCGTTCAATGCTCTTCATAACATGAGAAGTGTGCACCTTAA
CCTTCTAAATTCCGCCAACGTGGTTCTCATCCCCAAAAAGGATGGCGCCGAAGGAATCAA
TGATTTTAGGCCAATAAGCTTAATTCATGGCTTCGCCAAGCTCTCCTCCAAAGTGCTCGC
CATTAGACTAAGGCCACTAATGCAATCACTGATCTCGCCAAATCAAAGTGCCTTCATTCG
CGGGCGAAGTATACACGACAACTTCATGTATGTGAGGAATATGGTGAGAAGATATCACAA
GACTCGGCGCCCGATCCTCCTTTTCAAGTTAGACATCTCCAAGGCTTTTGACTCGGTCAG
ATGGGACTACCTACTTGCGCTCCTCCAAAATAGGGGTCTCCCACAAAAATGGCGTGACTG
GATATCCGGGCTGCTGTCCACTTCCACCTCAAAGATCACCCTGAATGGAATCCCGGGCGA
AACAATCAGACACTGGAAGGGTTTGCGGCAGGGTGACCCCATATCCCCCCTCCTCTTCAT
CTTGGCTATAGACCCCCTCCAGCGCCTGTTAGACAAGGCTACCGACATAGGAATTCTAAG
TAAGCTGCGAGGCAGAGCTGTGCGCTTCCGCACATCTATGTACGCGGATGATGCGGCCGT
CTTCATTAATCCGACCAAAGAGGACGTGAGCGCCTTCGCCGATCTGCTAAATCGTTTTGG
GAAGGTATCAGGATTATGCACGAACCTGCAAAAATCGCAAGTGGCGCCGGTCAGATGCGA
TAATCTGGACCTCGACGACATCCTGCATGACACGCCTGCAACTAGGGCAAGCTTCCCGAT
GAAGTATCTGGGGTTGCCTCTGTCCACTGGCCGTCTGTGTAAAGTAGACCTTCAACCTCT
CTACGACAAATCGATGAGTAGAGTAGCAAGCTGGCGAGGAAGACATATTGGCCTGGCAGG
GCGATCAACGCTGGTTAAATCGGTGCTCACTTCACAACCTGTTTTTCTTCTGACGGGCCT
GAAAGCTTCAAATGAGTCCCTAGAGATCATCGACAAGCAGAGAAGGAAATTCCTATGGGC
AGGCGGTGAAGCTCTGACGGGGGGCAAGTGCAAAATAAATTGGGCACGGACCTGCCTCCC
TACAGCCTTAGGAGGACTGGGCATCCTGAACCTGGAGGAATTTGCAAGAGCTTTATGACT
GCGGTGGCTTTGGAACAAGTGGAGATCACCGGAAAAAGCATGGGTGGGGTCGGGAACACC
CTGTGACGACACAGATAGGTTACTTTTTGTAGTAGCAACAACCATAACAATAGGGGATGG
AGCGAAAACAAGCTTTTGGGATTCAGCTTGGCTGGAAGGGAGAAGACTAAAGGATGTAGC
TCCCCTGATCTACGCGGCCTCCAAGAAAAAGAACAGCACGCTACAACAGGCCTTAGCCAC
AGACCAGTGGCTGCTCGATCTGGACCTTCCTCCAGCCTCAGGCTGGACAACGGAGCTGGT
CAGCCAGCTAATCAATGTCTGGAGTGCGTGCACAACGTACATTTCACAGAGAATGAGGAG
GACAAGATAGTGTGGAAGCTCACTAGCCACGGTGAATATACGGCGACGTCGGCCTACAAA
GCGCAGCTCCTAGGTACTACTGCCACCAACTTCAACATCCTAATATGGAAGCCGTGGGCA
CCGCGCAAGTGCAAGACCTT
>OsDNA2_14
ATGGCGACAGCGAGAGTTGGGGAATTTTGGTTTTAGGGTTCTTTCACTCCTCAGCTGCCT
ACCTCTTCTCCTACCTGATGGACTGATGATTGAGGTTTGGTCCCTCAAAAAAAAAAAAAA
GAAAAAAGAGGGGAGAGACTTCTGTAATACTCCCTCTGTCTTTTTTTTACTAACGTGACC
ATTCGTTTTATTTATATTTTTTTTATAAATATAAAAATATTTATGTCGTGCTTAAAGAAT
ATTTGATGATAAATCCAATCACAAATAAAATAAATGATACATTACATAATTTTTTTAATA
AAGTGAATGGTCAAACGTCGACTAAAACGTCAATGGCATTATATATTATTATAACATCAA
ACAAAAGCGTCTCGTTGGTTGGGCACACTTCAAATTCGAACATAGTAACACAAAAATAGT
TTATTATTTAATATTTATATTATATAATTGTATTTTTCATGGTTTAAATACTATTGTAAT
ATGGTAAAAATAGACTACGATAAAATAACCCAAAAAATCAATTCTAAATTAATTTTCAAA
ATGACATACATTGTGAATGCTTACTTTAATTGGGATTATTTCATTTCTTTTTAAATATGG
CATGTAGCTTGGTTGAATACACGTGCCGAGCAACATAAGACAATTCCTGAATTAAAAACA
TTGACGCTTGTATCAACTGTTAGCGCCCGTATAGAGCTTACGTTGTGGAATAAAAATAAG
GGTAATTTTCATCAAACTCCGTAAAGGTGCAGGTTATAAAAAATCACAGAGATTTTAATA
ACCGTAGATATTACAGTTCTAAAGTTTTACAAAACTACACCATTAATTATTTTGATATAT
TCACATATAGGGGTGAAAACGGTAACGGTAATTACCGGCCGACCGGCGTTAGTTTTCAAC
TTTCTACTGGCTGAGCCATATGGAAATGGTAATCGACCGAAACAAAAATGGAAATGGTAA
AAAATATGGAAATGAAAACGGAAATGGTTTTGCTGTTATACCGATCGTTTCCGTATTTAC
CGTATTCTCGCGGAAATTACCGTTTCTTATAATATGGTAATTACCGTATTCTAAATATGT
CGATATTATAGGACATGTCTATACTTGACCCACAGCTTATAGATTGAATGACTCTTCAAT
AAAATCTCTAACTTTTGTACATGGCTAAAATGAAGTTAATTTATAATTTATATAGTATAA
GCTTGAATTTATGTATATATATATAACATACTTATGTAAAGTTAAATATATGTTTTTATA
GTTTCCGTATTTGTTACCGGTTTTCGATCTGTACCGACATGTTTCCATCCGTATTGTTCT
GTTTCTGGTCTTCCGATATTTCCGATATCGTTTTCGTTTCCGACTTTACCGTTTCCGATT
TCGTTTCCGAAAAAAATATGGTTACGGAAATTGTTGAGGCTGTTTTCCGATCGTTTCCGA
CCGTTTTCATCCCTATTCACATATCAAAAATTTAAGAAACCATTTTATACGGGGAATAAA
AACCCATAAATTTAATATATAATTGTATAACTTAAAAGTCAAAATAATTAATAGTGAGAA
ATTTAAGACCATAATATATAGGGTTACGTGTCGCGTGCAAAAAATAATCACTGTAGTTTG
GTGTAAATTGTACTCCCTCCGTTTCAAGTTATAAGATATTTTGGCTTTGGTCAGACTTTG
ACCAAAGCCAAAATATTTTATAACCTGAAACGGAGGGAGTATCATAGTAGGTGGCTTTAT
GAAATTAATTAATTAATTTACTCTAATCATGTAATTTGAGTCGTAAAATTAAAAATTCGC
TTATGATTAGTGTACGTAGTATGTACCTTGCGCCGAGTGCACGAGATGATGAGGAGCCGT
TAACTTGTGGCAGCTGCTGGTGGTCACGAGTTGCAGCAGCAGGAGGGCTAACGTGGTCGC
CGCCGCCGCCCGGCGGCTCGCCGCCGGCGTGCTCCATGGCAATAACCGGGCGCCGCGCCG
GTCGATCGGAATCAGCTATG
>OsDNA2_15
GTCCCCATTCTGAGCGAACACGGTGAAATCATGTATTGCTGCTGTCTGTGTTGATGTTGA
GGGAAGTTATCTGTGGATCACGTAATGCGGCTGCTAGTAACAGAAATATCTCCTAGATAG
CATTGTTGGCCTGCTGGGGTAATGACTTCCAACTGATGAATGTACAAATGGCATGTAAAA
TGACGGCAAACTAGCCCTCGTGCTCTCTACCAGGAAAAGAGAGTTGTCTCTTCCTACTTC
CCATGGGATTGTCTTGTGCTGCATAGCTATCCAGGCGGTCTCAACTCTTCTGCTTGCTAT
AGGACCAGATGAGTTCTTTCTTTTTGCCAACCAAATTCAGGACGAGTTGGGCTGTTGGAG
TTTGGCCGGAGCAAAACACGTTACGAGATTGTTGCCATGAGGTGCAAGGTGGTCTAACGT
GCAAGCATGTTTGCAGTCAGCAACGTACAATTTTTCATTTTTTTTTCTTCAGCTTTTGAT
GTGTGCTTAATCTCCTTCTATTAATATAACGCCAAGCAACCTGTTTGGCCCTTTGAAAAA
AAAAAAAACACACTGACGAGACAACGACTCAATAACCATCCCTGGTAGTTAGAAACTCGA
CTTGCTTTGCTGGTAAAAGGAGCATTCAACATAAAAAAGACAACCATTTATTATGCCATT
CAAATACTTCTTATCTTGATTTTGAAACATCAGTTGCATCACCAAACATAAATAAAAACA
CAATATTTGGTTTTCCCGGGCTTCACCGTGGTCAAAGAAATAACTTGGCCCATGTTAGCA
ATCCCGAGCAACGTTTTGGCCGATCGAGCAAGTTGCCATGGCAACGAAGCCATGCATGCA
ACACAAGATGCAGAGAAAGAAAACCAGACGAAAATAAAGTTGCTAATGCATCTGCATAAG
CATGACACACTTGAGGACTTGAACAATTGACCCACGACCTCGATCAATCAATACTGGCGG
TGGCGGATCAGCGACATCCGGGAGCCTCGCAGCTTCTCCTCCACGACGTCGTCGAGCCTC
CGCGCCATCTCCGGCGACATGTGCTCCTTCCAGTCTCCGACCTCACCCTTCCTGAAGAAG
GCCGAGTTCTTGAACGACGACCAGGTAGCCCCGTGCTCGCCGTCTCGATTTGCCTCCACG
TTTCTCATCCTTTCCATACTGCAGAGCTCCACGATAGTTTCGGGGACGCCACCGGCAAGC
TCCTCGCCGGTGAACGGGCAGCCGAGGAAGCCGGCGAGCCGCCTCACGCTCCCCACGCCG
TCCTCCTTGAGGCTCTCGTACCGGAGGAACACGACCTCCTCCGGCCGCGCCAGGCTCTCC
TTCCAGTACTCGGCGGCGTGGTCCCACATAGGCCCGTACGGCGAGACGCCGTCGCAGAGC
AGCTCGAAGGCCTCGTCGAACGGCGTCATGGTGGATCCCTCTGGTTTGATCTCGTCGAGG
TAATGCCGGAGCGAGACGAACGCGTCCTTGGGGTCGCGGCACAGGTAGACGACGCGGCAC
CCGGACGCCTTGACCGACGCGGGCAGGCTCGAGAGCGGTTCGTGCACTGCCAGGATGCGC
GGCGACGGCATGGCATCGAGGCGATGGCCTGGCGCGACGCGGCAGCTGCGGCTGATCTCG
TAGATGGAGTGCAGGAATGGCACGAGGTCGTGCGGGCTGGAGTGGAGGAGCGGGTGCTGC
CCGGCGGCCGGCGCGTGGCGGCCGCGGTGCACGACGCAGAAGGCGAGCGCCTTGAGCCAC
GTCGAGCCGGACTTGGGCATGGTGGCGAGGATGACGTCGCTGGGGCGGGCCACGAACGTG
TCCCGCGCGGCCAGCGTCGCCGGCATCAGGTGCGCCGGGTACCAGAATCCGCCGTACCTG
CGGTACGGGGCGCTCCCGAGACCATGGCAAGACGGTAGGGAGGACGCGAGCGCCTCGTAC
TTGGCGAGGGCGTTGCACCAGCCTTCCCCGTCGCCGGCGCTCATGTCGTCGCCTGCGCCT
GCGCGCGGCGAGAGCAGGTG
>OsDNA2_16
TTTTCGCAATGAAGGGATGGAACTTAAGGAAAAGATTGGGAGATTAATGCTCTCTGGTTT
TCTTGTGTGGTATGGTTGAAACTTTGTATTAACTTTTTAAGAATTTCTGTTGCTAGAGCC
TAAGTACTCGGGTCTAGTTGCTTGTGATGGTGTTAAACCTTGTGTAAGGGTGTGAGTTTA
TGTACTCTTGTAAGTTTCGTTGGGGCTGTGTACATCCTTTTTTGGGTGTAGAGGCCGGTT
TAATCCATTATCTAAAAAAATGTAAAGGATGCACTATATGGCACTCTGAAGTAAGGTTTC
CTGAGTATGGTCTTTTGGTGAACAAAAGATGGGAGATGGATTTTTATCGCTCGAGGAGAT
ATCCTCTCGTTTTCTTATTTTGTACATGGCATTGAAAAAATCATCAGAAAATTTTGAGAA
AAAAAATGGAAAGACAGACCAGTATGTGATGTGTCATTCCACAACCATGTAAGCTTAAAT
TCAACTTGTACAATTAGAAACAAATATAGCAAATTTGACTGTGAATTACGTGTTTTATTC
AAAGTCGAATTTGTTGTATGAGTTGAATTTAAACATGCATGTTTGTAGAGTGGCATATCA
CATATTGATCTAGCTTGCTTTTTTTCAATTTTTTTAGTGATTTTTTGAGTGATATTAAAA
CAAGAAGACATCCTGTCAAGGTATAAATAGTTTCCTAAAAGGTGTATATTTTGTAAGACT
ACAATCTAGGGATAGAGAGAGAGAGAGAAGAGAAGAGAAAATCTAAGAAAAAAAGTTCAA
TCCACATCCAGAAATGAACCAGTGGTTATGGTTTTGCACTCACTAAAAACCAGACTAGCT
ACACCGTAATACACTTTGAACAGCTACATAATACAGAGTAGCAGCAGCGCTAATATACAC
AGTTTGGGGACAACTGCACAAATAAACCCAACAATTTAGCTATTTAGACGACCCTCTCAT
CCTTCTGCATTCTTCTCTAATTTTTGGATCGAAACACAAATTTATGCTTGTGTGTTATGA
GCCACTACTATTTGGAGCCCCCACTATCCTCTGCACATAAAGATCAGAGCTTAGTGGAGG
CACGACGAAGCTCATCCCGAGCTTACACAGCCATCCAAAGCTGTATCCTTAAAATGCGCA
AGCTGCTAAATGATTGTCAGTCTCTAGCCTGAAAATGCCGGTGCCTTCCAACCCACGTTT
TAGTTCATCCCAAGGAAGAATGGTAAATAGAGAGCAAATTAAATGGTAGAGGCTATTTAA
CCTCCATGGTCATCCAAGTTAAGAGGAATAATTGGCACGGGTGCTCTCTGTTTATATATT
TATTATATACAGTGCATGCTAGAGATTCTAGTTATATTTGTCTTTCTAAAAGAATTGATG
GAGACAATGATATACACATGCACATAGAGGTACTTGGAATCTGAAACTCATATAGGTATT
GACAATTAGAAGCCTCAAATCAGCACTATGATTTTTGGGATTATTTTTCCTTGTACTGAA
CAACCTGCGTACATAGCTAGATGCATACATATGATCTGAAAAAATAAAGATCTTAAGAAA
TCTTCGTAGACGAAGATTTCATGATGTAACATCCCGTCTCTCCCAGGCCGGGCCCGCTTA
CATATGGTAGCTTTCATAGGTCATAGACTGCCCTCACAGATCAACTTTGTCCTTACTAGT
GAGTGTGAACTCAGGAAGAACTTGAAGAACTTACATATCTTTTCTGCACACTTGAAGAAC
TTACATATCTTTTCTGCACACTTTATCCGTCCTTACTAGAGCCCTCACAGACCAACTTTG
TCCTTACTAGTGAGTGTGAACTCAGGAAGAACTTGAAGAACTTACATATCTTTTCTGCAC
ACTTTGTCTGTCCTTACTAGTGTGAACTCAGGAAGAACTTACATATCTTCTTCCCGATCG
GTCACCCGTCCCTAAATTGCTCCAAGCCAAGCACGATTAACCTCAGAGTTCCTTAGTGAT
CGGCTTCCGAAAAAAAAGTT
>OsDNA2_17
AACCAGCACTAAATAAAATTTGAAGCCCGAAATGCTCATAACGGGAGAAGTCCATACATC
ACAGTGCACAAGTTCAAAAGGAGAAGAGGTACTGGAGGTGGACTTATTAAAAGGAAGACG
AGTGTGTTTCCCTAACTGACAGGCATGGCAAAGGGAATTATTTGTCTTGGAGCGAGGTAT
GGCGGATAAATGTTGGAGAGTGGTGACGGCGGTTGGACCCGGATGACCGAGGCGGCGATG
CCATAACGTGGAGGAGGTGGCAAGGTTGCAGTGGGCGGCGATGGAAGGTGCAGCGGCCGG
GAGGGTGTAGAGCTCGCCATGGCTATTGCAACGAAGAATCACGCGTCGGGTCTGAGGGTC
CTTAAAAGAAAAACCAAACTCGTCAAACTCAATGGAACATTTATTGTCACGGGTAAATTG
GCGAACGGAGAGTAAATTGCGAACCAAAGAGGGAGCAACAAGAACATGACGAAGGTCGAA
TCTAGTGGTGCCAATAGGGAGAAAGGAAGTGCCACGGCAAACAATCGGAATAGAGTGACC
ACTACCAACGGTAATATAAGTTTGTGAGTTGGGGAGGCGAGTAACGAGTATACCGTCGAT
GGAGGACATGTGCGAAGTGGCACCCGTGTTGAGAACCCATGAATTGGGGTTGTGAAGCGT
CATTCCATTGAGAGCGGCGACAAGGCCGGCTTGGTCCCAAGCCGGCTGGACAGACCCTGC
AGGCGGTGGCGAGGAGTATGGCCCGGTGAAGGCAGTGTGAGCTTGAGGATACGGCCCAAG
TATCCCGGCGCTGGGAGCACGCCAGGGTTGCTGCTGTCCTGCCCAGGGCAAGAACACCCA
TGGTACAGCTTGGCGTGGAGCAGGGATGGAGAAAGTGCTGGTGCCGAAGCTGTTGCTGTC
ATTGTTCTATCCACCAGGGCGGCCGCCGAATCCACCGCCGCATTTGCCGCCGGAGTTGCG
GTTGTTGTTGCGGCCGCCGTTCTTGCCCTTGTTCTTGCTGCCGTTGCCGCCGTTGCCGCC
GCCGGCGCGGTTCTGCTGCTGCCCACCAGAGGAGTGGCAAGTGCCCCCGGTGCAGTTGGA
GTGGGCGCTGTTGGCTGCGACGAGGGCAGTCTCGGACTGGACTTGTACCGAGTTGGCGTT
GCGAAGCTCCTTGAGAACCAGCGTGTTCCTCGCATAGGCGAAGGACGGCAAGACAGGGGC
GCTCGCGATGTTGTCGGCCGTGCTGGTGAAGCGCGAGTTGACGCCGCGGAGGAGGTTGAG
GACGAGCTGGGACTCGGTGACGGGGTGGCTGATGTCGCGGAGGGCATCAGCCGCCGTCTT
CATGCGCTGACAATAGTCGGCGACGGAGAGATCGCCTTGGGTCATGGAGTGGAACTCGTG
ATGCAGATAGATCGTGCAAGGCTCCTTGTTGGCTTGAAAGAGGTTGTCGATGGCGATCCA
CAAGTCCCGGGCCGATTGATCAGGCTCCATGGCAAGGTCGAGGACGTCGTCGGCGACGGA
GCCGAAGAGCCGGCTGCGGAGGTAGCAATTGGCCTGTTCCCAGGCGGCGTCGGGGTTGGC
GGGAGGAGCAGCGTCAAGAAGATCAAGGAGACCGAATTTCCCACACATCGAGCGGAAGAA
GGCCTTCCACTTGTTGTAGTTGGGGTTACGAAGCTCGAGGGAGATCGGAACATGGGACTT
GACGGCGATGGTCGCATACGGGTTGACGAAAACCGGGGCGACGGTAGAGGTGGAAGACGA
CACCGTAGCGGAGTCGGTGGCAGTGGAAGTAGCCGAGGAAGTAGACATGGTGAGGGAAGA
AGGGCGCGGCAGCCAGGGAGGCGGCGACGCTCGGTGGACACAGCGACCAGAGAGGAAGCA
GCGCTAGAGCAGCGGAAGAGGAGAAGAAAACTTGGAATCTGATACCATGTAGAATGGAAT
GGGGAGAACACCACACACCCAATGGGAGGGGTGGCCCATGTATTAATATAGGAAGCACAT
GTACAGGATCCTCAATTAGA
