# Supplementary material for: Genome-wide and molecular characterization of the DNA replication helicase 2 (DNA2) gene family in rice under drought and salt stress
Source: Front Genet. 2022 Nov 22;13:1039548. doi: 10.3389/fgene.2022.1039548 (PMC9728955; doi:10.3389/fgene.2022.1039548)
Supplement: Supplementary file 1 [file DataSheet1.ZIP › Supplimentary data/Supplementary Table S6. miRNA.xlsx]

## Sheet: psRNATargetJob-1649667368112201
miRNA_Acc.	Target_Acc.	Expectation	UPE$	miRNA_start	miRNA_end	Target_start	Target_end	miRNA_aligned_fragment	alignment	Target_aligned_fragment	Inhibition	Target_Desc.	Multiplicity
osa-miR5817	OsDNA2_15	2.5	-1	1	24	8611	8634	AUCGAAUUUGAAAGAAAAAGGUAU	: .:: ::::::.::.::.:::	GAAAUUUAUUCUUUUAAGUUUGAU	Cleavage		1
osa-miR5827	OsDNA2_15	2.5	-1	1	21	8257	8277	UUUGUUGCAAUUUGGACUACC	:::::::::.:::::. :::	UGUAGUCCAAGUUGCAGAAAA	Cleavage		1
osa-miR166g-5p	OsDNA2_4	3	-1	1	21	9513	9533	AAUGGAGGCUGAUCCAAGAUC	:.::::::::::. .::::	UUUUUUGGAUCAGCUGUCAUU	Cleavage		1
osa-miR1861c	OsDNA2_3	3	-1	1	22	1293	1314	CGAUCUUGUAGCAAGAACUGAG	:: :.:::.:.::::::.:	UCAAGCUUUUGUUGCAAGAUUG	Cleavage		1
osa-miR1861n	OsDNA2_3	3	-1	1	22	1293	1314	CGAUCUUGUGGCAGGAGCUGAG	::::..::...::::::.:	UCAAGCUUUUGUUGCAAGAUUG	Cleavage		1
osa-miR2098-5p	OsDNA2_4	3	-1	1	20	9274	9293	UCCCGUGGAGGCAGCCGAUG	.:::: :::::::::.:: :	UAUCGCCUGCCUCCAUGGUA	Cleavage		1
osa-miR2877	OsDNA2_14	3	-1	1	24	617	640	UUGCAUCCUCUGCACUUUGGGCCU	:. :::. :::::::: :::::	GUGUGCAAGCUGCAGAGGUUGCAA	Cleavage		1
osa-miR2919	OsDNA2_15	3	-1	1	19	4836	4854	AAGGGGGGGGGGGGAAAGA	::: :.::.::.:::.:::	UCUGUUCCUCCUCCCUCUU	Cleavage		5
osa-miR397a	OsDNA2_15	3	-1	1	21	8682	8702	UCAUUGAGUGCAGCGUUGAUG	:.::.:.::.:.:.:::::	AUUUAAUGUUGUAUUUAAUGA	Cleavage		1
osa-miR5492	OsDNA2_4	3	-1	1	21	4645	4665	AGAAGGAGAAUAGAUAUGGUU	.:.::::.::: :::.::::	UGCUAUAUUUAUACUCUUUCU	Cleavage		2
osa-miR5518	OsDNA2_4	3	-1	1	21	1193	1213	AUACUCAAACAGGGCAUUGCA	:. :::::::::::::.:	CAGAGAGCCCUGUUUGAGUGU	Cleavage		2
osa-miR1439	OsDNA2_3	3.5	-1	1	21	672	692	UUUUGGAACGGAGUGAGUAUU	.: :: ::::.:::::.:.:	CGUUCUAACUCUGUUCCGAGA	Cleavage		1
osa-miR164e	OsDNA2_4	3.5	-1	1	21	4810	4830	UGGAGAAGCAGGGCACGUGAG	:: :::..:::.:::::::	AUCUGGUGUUCUGUUUCUCCA	Cleavage		1
osa-miR1861g	OsDNA2_3	3.5	-1	1	22	1293	1314	CAGUCUUGUGGCAAGAACUGAG	:: :.:::...:::::.::	UCAAGCUUUUGUUGCAAGAUUG	Cleavage		1
osa-miR2093-5p	OsDNA2_7	3.5	-1	1	20	6451	6470	GUGCAUUAAUUGGAAGAACA	::::::.::. :.:::.::	CGUUCUUUCAGCUGAUGUAC	Cleavage		1
osa-miR2101-3p	OsDNA2_1	3.5	-1	1	22	4131	4152	AUUUAACUCAAGUGAGCAUUGU	::::.:::::: :::.::	UGGUUGCUUACUUGAAUUAGAU	Cleavage		1
osa-miR2102-5p	OsDNA2_16	3.5	-1	1	20	426	445	GGGCAAGCCGCCGCCGCCAC	:::.:::: :::::::...	CUGGUGGCGACGGCUUGUUU	Translation		1
osa-miR2863a	OsDNA2_1	3.5	-1	1	21	7511	7531	UUGUCCCAUUCUAGUUUAGCU	: ::.::::::::: .:::	GUCAAAGCUAGAAUGGAGCAA	Cleavage		1
osa-miR2863c	OsDNA2_7	3.5	-1	1	24	4674	4697	UUAGUAGGACUAGAAUGGGCCAAA	::.::::::::: .:.::.:	CAAAGCUCAUUCUAGUGUUGCUGA	Cleavage		1
osa-miR395c	OsDNA2_5	3.5	-1	1	21	5611	5631	GUGAAGUGUUUGGAGGAACUC	.:::: :.:::::::::..	AGGUUCGUUCAAACACUUUGG	Cleavage		1
osa-miR395o	OsDNA2_5	3.5	-1	1	21	5611	5631	AUGAAGUGUUUGGAGGAACUC	.:::: :.:::::::::..	AGGUUCGUUCAAACACUUUGG	Cleavage		1
osa-miR396a-5p	OsDNA2_1	3.5	-1	1	21	4644	4664	UUCCACAGCUUUCUUGAACUG	.: ::: ::: ::::::::::	UAUUUCCAGACAGCUGUGGAA	Translation		1
osa-miR396b-5p	OsDNA2_1	3.5	-1	1	21	4644	4664	UUCCACAGCUUUCUUGAACUG	.: ::: ::: ::::::::::	UAUUUCCAGACAGCUGUGGAA	Translation		1
osa-miR396c-5p	OsDNA2_1	3.5	-1	1	21	4644	4664	UUCCACAGCUUUCUUGAACUU	: ::: ::: ::::::::::	UAUUUCCAGACAGCUGUGGAA	Translation		1
osa-miR3979-3p	OsDNA2_7	3.5	-1	1	20	2837	2856	CUUCGGGGGAGGAGAGAAGC	:::.:::::::. :.::.:	CCUUUUCUCCUCUACUGAGG	Cleavage		1
osa-miR397b	OsDNA2_15	3.5	-1	1	21	8682	8702	UUAUUGAGUGCAGCGUUGAUG	:.::.:.::.:.:.:::.:	AUUUAAUGUUGUAUUUAAUGA	Cleavage		2
osa-miR408-5p	OsDNA2_15	3.5	-1	1	21	6116	6136	CAGGGAUGAGGCAGAGCAUGG	:::. :::.::::::: ::	AGAUGUACUGUCUCAUCCGUG	Cleavage		1
osa-miR5510	OsDNA2_7	3.5	-1	1	21	6352	6372	AGGCUGAUCCACUCCAGAGGA	::: ::::::::::: ..:	AGCUCAGGAGUGGAUCAAUUU	Cleavage		1
osa-miR5790	OsDNA2_4	3.5	-1	1	24	9644	9667	AAGACGAUCCUAGCAGAGCUUCAU	:.::::::. :::.::.::	CCUGUGUUCUGCUGCGAUUGUUUU	Translation		1
osa-miR5799	OsDNA2_1	3.5	-1	1	24	7452	7475	AAGACGAAUAAUCAAACGUUGGAC	..:::::::::::. :.::	AAUGUGUGUUUGAUUAUUUAUUUU	Cleavage		1
osa-miR5802	OsDNA2_7	3.5	-1	1	24	1582	1605	AUGGACUGUACUUUGUAAAGCGGA	::.:.:::: ::::::::	AGGAUGUUGCGAAGUUCAGUCCAU	Cleavage		1
osa-miR5823	OsDNA2_1	3.5	-1	1	24	4593	4616	AAGGAAUUGGGUCUAAUCUCUUCC	::: ::::.:::.:: :::	CCUUCAGAAUAGAUCCAGUUACUU	Cleavage		1
osa-miR5825	OsDNA2_4	3.5	-1	1	24	6643	6666	AAAACAUCUGAUAACCUGAAACGG	::: ::.:.::.::::::	UAUGCCCAGAUUGUUAGGUGUUUU	Cleavage		1
osa-miR6245	OsDNA2_14	3.5	-1	1	21	890	910	AGUAUAGGUGUCGGCUCUAUU	::::: ..::.::.:.::::	UAUAGAAUUGAUACUUGUACU	Cleavage		1
osa-miR1320-5p	OsDNA2_4	4	-1	1	21	7492	7512	UGGAACGGAGGAAUUUUAUAG	: .. ::::::..::::::	GCAGGGCAUUCCUUUGUUCCA	Cleavage		1
osa-miR1426	OsDNA2_8	4	-1	1	21	3094	3114	AGAAUCUUGAUGAUGAUUAAA	::: .:::::.:.:: :::	AGUAAAUAUCAUUAGGAAUCU	Cleavage		1
osa-miR1428a-5p	OsDNA2_8	4	-1	1	21	1070	1090	CGUUUUGCAAAUUCGCAGGCC	:: :.:::::::...:..:	AACCCGUGAAUUUGUGGAGUG	Cleavage		1
osa-miR1437b-5p	OsDNA2_9	4	-1	1	21	741	761	GGGAGGAAACAGUGCCUAGUG	..: : :::::: ::::::.:	UGCGAAGCACUGGUUCCUCUC	Cleavage		1
osa-miR1439	OsDNA2_4	4	-1	1	21	3114	3134	UUUUGGAACGGAGUGAGUAUU	::::: :::: : ::::::	UCUACUCCCUCCAUCCCAAAA	Cleavage		1
osa-miR159a.2	OsDNA2_15	4	-1	1	21	1197	1217	UUGCAUGCCCCAGGAGCUGCA	::::: :::::: ::::.::	UGCAGGGCCUGGGUCAUGUAA	Cleavage		2
osa-miR159f	OsDNA2_8	4	-1	1	21	627	647	CUUGGAUUGAAGGGAGCUCUA	:::::.:::.::..:::	UUAUGCUCCUUUCGAUUUAAG	Cleavage		1
osa-miR166l-5p	OsDNA2_6	4	-1	1	21	1933	1953	GGAUUGUUGUCUGGUUCAAGG	::: :.:: ::::.:.:::	AGUUGCAUCAUACAAUAGUCC	Translation		1
osa-miR171d-5p	OsDNA2_15	4	-1	1	21	5822	5842	UGUUGGCCCGGCUCACUCAGA	:::.:::: :::::..:..:	GCUGGGUGAUCCGGGUUAGUA	Cleavage		1
osa-miR1849	OsDNA2_9	4	-1	1	21	4398	4418	UAUCGUAUCCUAGGUUGGUUU	.:::::::::.::: .: :::	GAACCAACCUGGGAAGCAAUA	Cleavage		1
osa-miR1857-5p	OsDNA2_1	4	-1	1	21	38	58	UGGUUUUUUUGGAGCAUGAGG	::::::.:.::.::.::	GUGCAUGCUUCGAAGAAGCCU	Cleavage		3
osa-miR1858a	OsDNA2_8	4	-1	1	21	240	260	GAGAGGAGGACGGAGUGGGGC	::. ::.::::.::.:::	UGCCUCCUUCGUCUUCUUCUG	Cleavage		1
osa-miR1858b	OsDNA2_8	4	-1	1	21	240	260	GAGAGGAGGACGGAGUGGGGC	::. ::.::::.::.:::	UGCCUCCUUCGUCUUCUUCUG	Cleavage		1
osa-miR1861a	OsDNA2_16	4	-1	1	22	6549	6570	UGAUCUUGAGGCAGAAACUGAG	.:: ::::::.:::: ::..	UGUAGGUUCUGCUUCAACAUUG	Cleavage		1
osa-miR1861a	OsDNA2_17	4	-1	1	22	5530	5551	UGAUCUUGAGGCAGAAACUGAG	.:: ::::::.:::: ::..	UGUAGGUUCUGCUUCAACAUUG	Cleavage		1
osa-miR1861b	OsDNA2_16	4	-1	1	22	6549	6570	CGAUCUUGAGGCAGGAACUGAG	.:: :.::::.:::: ::.:	UGUAGGUUCUGCUUCAACAUUG	Cleavage		1
osa-miR1861b	OsDNA2_17	4	-1	1	22	5530	5551	CGAUCUUGAGGCAGGAACUGAG	.:: :.::::.:::: ::.:	UGUAGGUUCUGCUUCAACAUUG	Cleavage		1
osa-miR1861e	OsDNA2_3	4	-1	1	22	1293	1314	CGGUCUUGUGGCAAGAACUGAG	:: :.:::...:::::..:	UCAAGCUUUUGUUGCAAGAUUG	Cleavage		1
osa-miR1861f	OsDNA2_16	4	-1	1	22	6549	6570	CGAUCUUGAGGCAGGAACUGAG	.:: :.::::.:::: ::.:	UGUAGGUUCUGCUUCAACAUUG	Cleavage		1
osa-miR1861f	OsDNA2_17	4	-1	1	22	5530	5551	CGAUCUUGAGGCAGGAACUGAG	.:: :.::::.:::: ::.:	UGUAGGUUCUGCUUCAACAUUG	Cleavage		1
osa-miR1861i	OsDNA2_16	4	-1	1	22	6549	6570	CGAUCUUGAGGCAGGAACUGAG	.:: :.::::.:::: ::.:	UGUAGGUUCUGCUUCAACAUUG	Cleavage		1
osa-miR1861i	OsDNA2_17	4	-1	1	22	5530	5551	CGAUCUUGAGGCAGGAACUGAG	.:: :.::::.:::: ::.:	UGUAGGUUCUGCUUCAACAUUG	Cleavage		1
osa-miR1861k	OsDNA2_3	4	-1	1	22	1293	1314	CGGUCUUGUGGCAAGAACUGAG	:: :.:::...:::::..:	UCAAGCUUUUGUUGCAAGAUUG	Cleavage		1
osa-miR1861l	OsDNA2_16	4	-1	1	22	6549	6570	CGAUCUUGAGGCAGGAACUGAG	.:: :.::::.:::: ::.:	UGUAGGUUCUGCUUCAACAUUG	Cleavage		1
osa-miR1861l	OsDNA2_17	4	-1	1	22	5530	5551	CGAUCUUGAGGCAGGAACUGAG	.:: :.::::.:::: ::.:	UGUAGGUUCUGCUUCAACAUUG	Cleavage		1
osa-miR1861m	OsDNA2_3	4	-1	1	22	1293	1314	CGGUCUUGUGGCAAGAACUGAG	:: :.:::...:::::..:	UCAAGCUUUUGUUGCAAGAUUG	Cleavage		1
osa-miR1861o	OsDNA2_16	4	-1	1	22	6549	6570	UGAUCUUGAGGCAGAAACUGAG	.:: ::::::.:::: ::..	UGUAGGUUCUGCUUCAACAUUG	Cleavage		1
osa-miR1861o	OsDNA2_17	4	-1	1	22	5530	5551	UGAUCUUGAGGCAGAAACUGAG	.:: ::::::.:::: ::..	UGUAGGUUCUGCUUCAACAUUG	Cleavage		1
osa-miR1862e	OsDNA2_14	4	-1	1	24	3595	3618	CUAGAUUUGUUUAUUUUGGGACGG	.:: :: ::..::::::::	GUGCAUCACAAAAAGUAAAUCUAG	Cleavage		1
osa-miR1863c	OsDNA2_15	4	-1	1	24	2106	2129	UAGAAACUUGGCUGAUGCAUUACU	:: .: .::.:.::::::::	CACUAUUUAAUAGUCGAGUUUCUA	Cleavage		1
osa-miR1870-3p	OsDNA2_14	4	-1	1	24	800	823	UUUAGGGCUAAUUCAGCAUGAACA	::::::.::::. :::.:	CACAGUUGCUGAGUUAGUACUAGA	Cleavage		1
osa-miR1877	OsDNA2_13	4	-1	1	24	126	149	AGAUGACAUGUGAAUGAUGAGGGG	:. :::..:::: ::::::::	UGCUGCAUUGUUCAGCUGUCAUCU	Translation		1
osa-miR1877	OsDNA2_16	4	-1	1	24	883	906	AGAUGACAUGUGAAUGAUGAGGGG	.... .::: ::.::::::.:: :	UUUUCUAUCCUUUACAUGUUAUAU	Cleavage		1
osa-miR2099-5p	OsDNA2_1	4	-1	1	22	1987	2008	UGAAUAUGUUUGUACAAGCUUU	:.::::: :::.: :::::	ACUGUUUGUAAAAAUACAUUCA	Cleavage		2
osa-miR2099-5p	OsDNA2_1	4	-1	1	22	5198	5219	UGAAUAUGUUUGUACAAGCUUU	:.: :::::::. :.::::	CCUGUUGGUACAAAUUUGUUCA	Cleavage		2
osa-miR2100-5p	OsDNA2_16	4	-1	1	22	1492	1513	UUCUCUCAAGUUGCCAAACAAG	: : ::::..::::.:::.:	UCUAUAUGGCGGCUUGGGAGGA	Cleavage		1
osa-miR2100-5p	OsDNA2_17	4	-1	1	22	489	510	UUCUCUCAAGUUGCCAAACAAG	: : ::::..::::.:::.:	UCUAUAUGGCGGCUUGGGAGGA	Cleavage		1
osa-miR2101-5p	OsDNA2_12	4	-1	1	22	2755	2776	ACAUGUUUACAAGUUAAAAUGU	: ::: :::::: :::...:::	AGAUUGUAACUUUUAAGUGUGU	Translation		1
osa-miR2102-5p	OsDNA2_11	4	-1	1	20	390	409	GGGCAAGCCGCCGCCGCCAC	::::::: .::.::::.:	ACGGCGGCGCUGGUUUGCUC	Translation		1
osa-miR2105	OsDNA2_1	4	-1	1	20	9326	9344	UUGUGAUGUGAAUGAUUCAU	.:::: ::::.::::: :::	GUGAA-CAUUUACAUCUCAA	Cleavage		1
osa-miR2873c	OsDNA2_12	4	-1	1	21	3721	3741	CAAAUGAAGUUGAGUUUGGAC	:::: :::: ::.:::::	UCCCAAUGUCAAAUUUAUUUG	Cleavage		1
osa-miR2928	OsDNA2_8	4	-1	1	20	2956	2975	AAGAAGACGACAUUUUGUUG	.:..::.:::::::: .::	AGAUGAAGUGUCGUCUAUUU	Cleavage		1
osa-miR2931	OsDNA2_15	4	-1	1	20	5008	5027	CUUUAUUGUUGAUGUCAAAA	:: :: .::::.::::..:	CUUAGAGGUCAAUAAUAGGG	Cleavage		1
osa-miR319a-5p	OsDNA2_5	4	-1	1	21	2906	2926	AGCUGCCGAAUCAUCCAUUCA	.:: ::::::.::::::	UUUGUGUAUGAUUUGGCAGCG	Cleavage		1
osa-miR395b	OsDNA2_5	4	-1	1	21	5611	5631	GUGAAGUGUUUGGGGGAACUC	.:::: ..:::::::::..	AGGUUCGUUCAAACACUUUGG	Cleavage		1
osa-miR395d	OsDNA2_5	4	-1	1	21	5611	5631	GUGAAGUGUUUGGGGGAACUC	.:::: ..:::::::::..	AGGUUCGUUCAAACACUUUGG	Cleavage		1
osa-miR395e	OsDNA2_5	4	-1	1	21	5611	5631	GUGAAGUGUUUGGGGGAACUC	.:::: ..:::::::::..	AGGUUCGUUCAAACACUUUGG	Cleavage		1
osa-miR395f	OsDNA2_1	4	-1	1	21	7982	8002	GUGAAUUGUUUGGGGGAACUC	: :::...::::::: ::::	UACUUCUUUCAAACAAAUCAC	Cleavage		1
osa-miR395g	OsDNA2_5	4	-1	1	21	5611	5631	GUGAAGUGUUUGGGGGAACUC	.:::: ..:::::::::..	AGGUUCGUUCAAACACUUUGG	Cleavage		1
osa-miR395h	OsDNA2_5	4	-1	1	21	5611	5631	GUGAAGUGUUUGGGGGAACUC	.:::: ..:::::::::..	AGGUUCGUUCAAACACUUUGG	Cleavage		1
osa-miR395i	OsDNA2_5	4	-1	1	21	5611	5631	GUGAAGUGUUUGGGGGAACUC	.:::: ..:::::::::..	AGGUUCGUUCAAACACUUUGG	Cleavage		1
osa-miR395j	OsDNA2_5	4	-1	1	21	5611	5631	GUGAAGUGUUUGGGGGAACUC	.:::: ..:::::::::..	AGGUUCGUUCAAACACUUUGG	Cleavage		1
osa-miR395k	OsDNA2_5	4	-1	1	21	5611	5631	GUGAAGUGUUUGGGGGAACUC	.:::: ..:::::::::..	AGGUUCGUUCAAACACUUUGG	Cleavage		1
osa-miR395l	OsDNA2_5	4	-1	1	21	5611	5631	GUGAAGUGUUUGGGGGAACUC	.:::: ..:::::::::..	AGGUUCGUUCAAACACUUUGG	Cleavage		1
osa-miR395m	OsDNA2_5	4	-1	1	21	5611	5631	GUGAAGUGUUUGGGGGAACUC	.:::: ..:::::::::..	AGGUUCGUUCAAACACUUUGG	Cleavage		1
osa-miR395n	OsDNA2_5	4	-1	1	21	5611	5631	GUGAAGUGUUUGGGGGAACUC	.:::: ..:::::::::..	AGGUUCGUUCAAACACUUUGG	Cleavage		1
osa-miR395p	OsDNA2_5	4	-1	1	21	5611	5631	GUGAAGUGUUUGGGGGAACUC	.:::: ..:::::::::..	AGGUUCGUUCAAACACUUUGG	Cleavage		1
osa-miR395q	OsDNA2_5	4	-1	1	21	5611	5631	GUGAAGUGUUUGGGGGAACUC	.:::: ..:::::::::..	AGGUUCGUUCAAACACUUUGG	Cleavage		1
osa-miR395r	OsDNA2_5	4	-1	1	21	5611	5631	GUGAAGUGUUUGGGGGAACUC	.:::: ..:::::::::..	AGGUUCGUUCAAACACUUUGG	Cleavage		1
osa-miR395s	OsDNA2_5	4	-1	1	21	5611	5631	GUGAAGUGUUUGGGGGAACUC	.:::: ..:::::::::..	AGGUUCGUUCAAACACUUUGG	Cleavage		1
osa-miR395y	OsDNA2_5	4	-1	1	21	5611	5631	GUGAAGUGUUUGGGGGAACUC	.:::: ..:::::::::..	AGGUUCGUUCAAACACUUUGG	Cleavage		1
osa-miR3979-5p	OsDNA2_5	4	-1	1	20	5390	5409	UCUCUCUCUCCCUUGAAGGC	::.: ::::::::.:::. :	GCUUCCAAGGGAGGGAGGCA	Cleavage		1
osa-miR418	OsDNA2_1	4	-1	1	21	2009	2029	UAAUGUGAUGAUGAAAUGACG	:.:: :..::::::.:::	UCUUAUCUUGUCAUCAUAUUU	Cleavage		1
osa-miR5076	OsDNA2_7	4	-1	1	22	348	369	GAAAUGGGAGCAGAGCAGGUUU	:. .:: :.::::.::::::.	CAGGUUGAUUUGCUUCCAUUUU	Cleavage		2
osa-miR5076	OsDNA2_9	4	-1	1	22	643	664	GAAAUGGGAGCAGAGCAGGUUU	: .:::: :::::.:.: :::	UAUUCUGCACUGCUUCUAGUUC	Cleavage		1
osa-miR5081	OsDNA2_16	4	-1	1	22	4098	4119	UAAUUUGUAGCAAAUUGAUAGU	::: :: ::::::::: ::	UGCAUCCAUGUGCUACAAACUA	Cleavage		1
osa-miR5081	OsDNA2_17	4	-1	1	22	3089	3110	UAAUUUGUAGCAAAUUGAUAGU	::: :: ::::::::: ::	UGCAUCCAUGUGCUACAAACUA	Cleavage		1
osa-miR5144-5p	OsDNA2_7	4	-1	1	21	3757	3777	UUCUUGUGCUGCUGAAGAGAC	:.:.:: ::.::::::: ::	CUUUUUUGAGUAGCACAAUAA	Cleavage		1
osa-miR5144-5p	OsDNA2_2	4	-1	1	21	1646	1666	UUCUUGUGCUGCUGAAGAGAC	:::::::::.:: ::::	CCACCUUCAGCAGUACCAGAA	Cleavage		1
osa-miR5145	OsDNA2_4	4	-1	1	24	6447	6470	ACCUGUUUGGAUUCUUGAGGGCUA	..::.:: .::::: .:::::	GGUUUCUUAAUGAUCCACGCAGGU	Cleavage		2
osa-miR5340	OsDNA2_4	4	-1	1	23	648	670	UGAUGACGUGGAUGAAUUUCAAA	::. :::..:.:::::::	CCAUAAGGGCAUUUAUGUCAUCA	Cleavage		1
osa-miR5488	OsDNA2_12	4	-1	1	21	3270	3289	UGAAGGCGACUGAUGAUUUCA	::.::::::: :::.:::::	GGAGAUCAUCA-UCGUCUUCA	Translation		1
osa-miR5518	OsDNA2_4	4	-1	1	21	6797	6818	AUACUCAAACAGGGC-AUUGCA	: :::: :.::::::: :::::	UCCAAUUGUCCUGUUUCAGUAU	Cleavage		2
osa-miR5523	OsDNA2_15	4	-1	1	22	4828	4849	UGAGGAGGAACAUAUUUACUAG	.: ::.: :::::::::::	GAGGGAAGUCUGUUCCUCCUCC	Cleavage		1
osa-miR5527	OsDNA2_8	4	-1	1	21	1767	1787	UCUCAGCCAGGGCAGUAACAG	:: ::: :.:::::::::	AGGUCCCUGGCUUGGCUGAGA	Cleavage		1
osa-miR5791	OsDNA2_15	4	-1	1	21	8563	8583	UUGCAGGAGACUAGAGACCAG	::.: :.::.:.::::::	AAUGUUUGUGGUUUUCUGCAA	Cleavage		1
osa-miR5802	OsDNA2_15	4	-1	1	24	8149	8172	AUGGACUGUACUUUGUAAAGCGGA	: :.:::: :.::::.:::	GAUUGUGUGCAAACUGCAGUUCAU	Translation		1
osa-miR5809	OsDNA2_14	4	-1	1	20	6196	6215	UCGUCGCCGGCGACCACAGC	:: : ::::: :::::.:::	GCCGCGGUCGGCGGCGGCGA	Translation		1
osa-miR5815	OsDNA2_15	4	-1	1	24	2992	3015	AAUGUUAUGGACACUAGAUGACAU	:::..:: :::::::.:. ::::	UUGUUGUCCAGUGUCCGUGCCAUU	Cleavage		1
osa-miR5831	OsDNA2_15	4	-1	1	24	8613	8636	UAGUCAAACUUAGAAUAGUUGGAC	:.: ::.:::::::::. :	AAUUUAUUCUUUUAAGUUUGAUCA	Cleavage		1
osa-miR5834	OsDNA2_16	4	-1	1	21	3517	3537	ACGGAUGUAGAAAUUGGUGAU	.: : ::::.:::::..::	UGUAGCUAUUUUUACAUUUGU	Cleavage		1
osa-miR5834	OsDNA2_17	4	-1	1	21	2508	2528	ACGGAUGUAGAAAUUGGUGAU	.: : ::::.:::::..::	UGUAGCUAUUUUUACAUUUGU	Cleavage		1
osa-miR6246	OsDNA2_10	4	-1	1	23	2826	2848	UUGGGGAUUUCCUGCCGGAGGAA	::::: .: :::::..::::::.	UUCCUGUGCCAGGAGGUCCCCAG	Cleavage		1
osa-miR6248	OsDNA2_4	4	-1	1	21	3116	3136	UAUUUGAGGAUGGAGGUAGUA	:::: ::::::::: :::::	UACUCCCUCCAUCCCAAAAUA	Cleavage		1
osa-miR7695-5p	OsDNA2_9	4	-1	1	24	1339	1362	UGCCUAUGUGGCACGCCACGUGAA	:. :::: :::::::::: .:	UAAAUAUGGCUUGCCACAUAGAUA	Cleavage		1
osa-miR812g	OsDNA2_13	4	-1	1	24	1203	1226	AAGACGGAUGAUUAAAGUUGGACA	:: :: :::..::::::::	GUAGCAUCUCGAAUUGUCCGUCUU	Cleavage		2
osa-miR812h	OsDNA2_13	4	-1	1	24	1203	1226	AAGACGGAUGAUUAAAGUUGGACA	:: :: :::..::::::::	GUAGCAUCUCGAAUUGUCCGUCUU	Cleavage		2
osa-miR812i	OsDNA2_13	4	-1	1	24	1203	1226	AAGACGGAUGAUUAAAGUUGGACA	:: :: :::..::::::::	GUAGCAUCUCGAAUUGUCCGUCUU	Cleavage		2
osa-miR812j	OsDNA2_13	4	-1	1	24	1203	1226	AAGACGGAUGAUUAAAGUUGGACA	:: :: :::..::::::::	GUAGCAUCUCGAAUUGUCCGUCUU	Cleavage		2
osa-miR816	OsDNA2_4	4	-1	1	20	7876	7895	GUGACAUAUUUUACUACAAC	:: :: ::: ::::::::.	UUUCUAUUAAUAUAUGUCAU	Translation		1
osa-miR821a	OsDNA2_5	4	-1	1	24	2754	2777	AAGUCAUCAACAAAAAAGUUGAAU	.::::::::::::: :::	ACAGGACUUUUUUGUUGAAAACUG	Cleavage		1
osa-miR821b	OsDNA2_5	4	-1	1	24	2754	2777	AAGUCAUCAACAAAAAAGUUGAAU	.::::::::::::: :::	ACAGGACUUUUUUGUUGAAAACUG	Cleavage		1
osa-miR821c	OsDNA2_5	4	-1	1	24	2754	2777	AAGUCAUCAACAAAAAAGUUGAAU	.::::::::::::: :::	ACAGGACUUUUUUGUUGAAAACUG	Cleavage		1
osa-miR1428a-3p	OsDNA2_4	4.5	-1	1	21	3707	3726	UAAGAUAAAGCCGUGAAUUUG	::::.:.:: :::::.:::	AUAAUUUAUGG-UUUAUUUUA	Translation		1
osa-miR1428b	OsDNA2_4	4.5	-1	1	21	3707	3726	UAAGAUAAUGCCAUGAAUUCG	::::.::::. ::::.:::	AUAAUUUAUGGU-UUAUUUUA	Cleavage		1
osa-miR1428c	OsDNA2_4	4.5	-1	1	21	3707	3726	UAAGAUAAUGCCAUGAAUUCG	::::.::::. ::::.:::	AUAAUUUAUGGU-UUAUUUUA	Cleavage		1
osa-miR1428d	OsDNA2_4	4.5	-1	1	21	3707	3726	UAAGAUAAUGCCAUGAAUUCG	::::.::::. ::::.:::	AUAAUUUAUGGU-UUAUUUUA	Cleavage		1
osa-miR1428e-3p	OsDNA2_4	4.5	-1	1	21	3707	3726	UAAGAUAAUGCCAUGAAUUUG	::::.::::. ::::.:::	AUAAUUUAUGGU-UUAUUUUA	Cleavage		1
osa-miR1429-5p	OsDNA2_16	4.5	-1	1	21	5480	5500	GUAAUAUACUAAUCCGUGCAU	:: :::::::::::: :	AAAAACAGAUUAGUAUAUUCC	Cleavage		1
osa-miR1429-5p	OsDNA2_17	4.5	-1	1	21	4461	4481	GUAAUAUACUAAUCCGUGCAU	:: :::::::::::: :	AAAAACAGAUUAGUAUAUUCC	Cleavage		1
osa-miR1435	OsDNA2_5	4.5	-1	1	20	3432	3451	UUUCUUAAGUCAAACUUUUU	::::: : :::::.:::::	AAAAAAUCCGACUUGAGAAA	Cleavage		1
osa-miR1436	OsDNA2_14	4.5	-1	1	21	4920	4940	ACAUUAUGGGACGGAGGGAGU	::: .: ::::..::::::	UCUCAUUGCGUCUUAUAAUGG	Cleavage		1
osa-miR1436	OsDNA2_1	4.5	-1	1	21	6068	6088	ACAUUAUGGGACGGAGGGAGU	:::. :.::....:.::::	UAUCCUCCUGUUUUGUGAUGU	Cleavage		2
osa-miR1438	OsDNA2_13	4.5	-1	1	22	99	120	AGGGUAAUUUUAUCAUUUUUAA	:..:.:::::.:.::: :::	GUGGAGAUGAUGAGAUUUCCCA	Cleavage		1
osa-miR156k	OsDNA2_16	4.5	-1	1	21	6301	6321	UGACAGAAGAGAGAGAGCACA	::: :.:.: ::::::::	GCUGCAAUUUUUGUUCUGUCA	Cleavage		1
osa-miR159a.1	OsDNA2_8	4.5	-1	1	21	627	647	UUUGGAUUGAAGGGAGCUCUG	:::::.:::.::..::.	UUAUGCUCCUUUCGAUUUAAG	Cleavage		1
osa-miR159b	OsDNA2_8	4.5	-1	1	21	627	647	UUUGGAUUGAAGGGAGCUCUG	:::::.:::.::..::.	UUAUGCUCCUUUCGAUUUAAG	Cleavage		1
osa-miR159c	OsDNA2_5	4.5	-1	1	21	4396	4416	AUUGGAUUGAAGGGAGCUCCA	:: :: :.:::::: .:::	GUGAACUGCUUUCAAUAUAAU	Cleavage		1
osa-miR159d	OsDNA2_5	4.5	-1	1	21	4396	4416	AUUGGAUUGAAGGGAGCUCCG	:: :: :.:::::: .:::	GUGAACUGCUUUCAAUAUAAU	Cleavage		1
osa-miR159e	OsDNA2_5	4.5	-1	1	21	4396	4416	AUUGGAUUGAAGGGAGCUCCU	:: :: :.:::::: .:::	GUGAACUGCUUUCAAUAUAAU	Cleavage		1
osa-miR160a-3p	OsDNA2_1	4.5	-1	1	21	9347	9367	GCGUGCAAGGAGCCAAGCAUG	::: . ::::::: ::::.::	CAUCUAUGGCUCCAUGCAUGC	Cleavage		1
osa-miR160b-3p	OsDNA2_1	4.5	-1	1	21	9347	9367	GCGUGCAAGGAGCCAAGCAUG	::: . ::::::: ::::.::	CAUCUAUGGCUCCAUGCAUGC	Cleavage		1
osa-miR160c-3p	OsDNA2_1	4.5	-1	1	21	9347	9367	GCGUGCACGGAGCCAAGCAUA	:: . ::::::: ::::.::	CAUCUAUGGCUCCAUGCAUGC	Cleavage		1
osa-miR160f-3p	OsDNA2_14	4.5	-1	1	21	480	500	GCAUUGAGGGAGUCAUGCAGG	:. :.:: :::::: .:::::	CUAGUAUUACUCCCAUAAUGC	Cleavage		1
osa-miR164a	OsDNA2_4	4.5	-1	1	21	4810	4830	UGGAGAAGCAGGGCACGUGCA	:::..:::.:::::::	AUCUGGUGUUCUGUUUCUCCA	Cleavage		1
osa-miR164a	OsDNA2_1	4.5	-1	1	21	6734	6754	UGGAGAAGCAGGGCACGUGCA	:::::. ::.:::::::	UAUUCGUGCUAUGUUUCUCCA	Translation		1
osa-miR164b	OsDNA2_4	4.5	-1	1	21	4810	4830	UGGAGAAGCAGGGCACGUGCA	:::..:::.:::::::	AUCUGGUGUUCUGUUUCUCCA	Cleavage		1
osa-miR164b	OsDNA2_1	4.5	-1	1	21	6734	6754	UGGAGAAGCAGGGCACGUGCA	:::::. ::.:::::::	UAUUCGUGCUAUGUUUCUCCA	Translation		1
osa-miR164c	OsDNA2_14	4.5	-1	1	21	3490	3510	UGGAGAAGCAGGGUACGUGCA	.::::.:: ::::::..:	GAAGCGUAUCCAGCUUCUUUA	Translation		1
osa-miR164d	OsDNA2_4	4.5	-1	1	21	4810	4830	UGGAGAAGCAGGGCACGUGCU	:::..:::.:::::::	AUCUGGUGUUCUGUUUCUCCA	Cleavage		1
osa-miR164d	OsDNA2_1	4.5	-1	1	21	6734	6754	UGGAGAAGCAGGGCACGUGCU	:::::. ::.:::::::	UAUUCGUGCUAUGUUUCUCCA	Translation		1
osa-miR164e	OsDNA2_1	4.5	-1	1	21	6734	6754	UGGAGAAGCAGGGCACGUGAG	:::::. ::.:::::::	UAUUCGUGCUAUGUUUCUCCA	Translation		1
osa-miR164f	OsDNA2_4	4.5	-1	1	21	4810	4830	UGGAGAAGCAGGGCACGUGCA	:::..:::.:::::::	AUCUGGUGUUCUGUUUCUCCA	Cleavage		1
osa-miR164f	OsDNA2_1	4.5	-1	1	21	6734	6754	UGGAGAAGCAGGGCACGUGCA	:::::. ::.:::::::	UAUUCGUGCUAUGUUUCUCCA	Translation		1
osa-miR166k-5p	OsDNA2_10	4.5	-1	1	21	483	503	GGUUUGUUGUCUGGCUCGAGG	.:.:. ::::.:::::::	GUUUGGUGCAGAUAACAAACA	Cleavage		1
osa-miR169i-5p.2	OsDNA2_10	4.5	-1	1	22	808	829	UGGUGAUAAGGGUGUAGCUCUG	:.: :.:.:::::::::..	ACGGGAGAUAUCCUUAUCACUG	Cleavage		1
osa-miR171e-5p	OsDNA2_15	4.5	-1	1	21	5822	5842	UGUUGGCUCGGCUCACUCAGA	:::.:::: :::.:..:..:	GCUGGGUGAUCCGGGUUAGUA	Cleavage		2
osa-miR172b	OsDNA2_8	4.5	-1	1	21	1450	1470	GGAAUCUUGAUGAUGCUGCAU	::::::: .:::::. :.:	CGGCAGCAUAGUCAAGGAUUC	Cleavage		1
osa-miR1846a-3p	OsDNA2_7	4.5	-1	1	21	82	102	UGACCCCGUUCUCCUCGCCGG	: ::.::::.:.:: :::.	GGGACGGGGAGGAUGGUGUCG	Cleavage		1
osa-miR1846b-3p	OsDNA2_7	4.5	-1	1	21	82	102	UGACCCCGUUCUCCUCGCCGG	: ::.::::.:.:: :::.	GGGACGGGGAGGAUGGUGUCG	Cleavage		1
osa-miR1850.1	OsDNA2_1	4.5	-1	1	21	4027	4047	UGGAAAGUUGGGAGAUUGGGG	.:: :::.:::.:::..:	AGUCAUGCUCUCAAUUUUUUA	Cleavage		1
osa-miR1850.2	OsDNA2_8	4.5	-1	1	21	2059	2079	UUGUGUGUGAACUAAACGUGG	: :.::: . ::::::.:.::	CGAUGUUAGUUUCACAUAUAA	Cleavage		1
osa-miR1853-3p	OsDNA2_14	4.5	-1	1	22	2712	2733	UAAUUGGGGAUGUUCGGUUGCU	::. : .::::::..:.:.:::	AGUCAAUGAACAUUUCUAGUUA	Cleavage		1
osa-miR1857-5p	OsDNA2_12	4.5	-1	1	21	2699	2719	UGGUUUUUUUGGAGCAUGAGG	:.::: .:::::::: :.::	CUUCAAAUUCCAAAAACAUCA	Cleavage		1
osa-miR1858a	OsDNA2_15	4.5	-1	1	21	3529	3549	GAGAGGAGGACGGAGUGGGGC	::.: :::: ::::.::.:.	CCCUCUCUCCCUCCUUCUUUU	Translation		3
osa-miR1858a	OsDNA2_5	4.5	-1	1	21	354	374	GAGAGGAGGACGGAGUGGGGC	...: . .::::.:::::::	AUUUCUUCUCGUCUUCCUCUC	Cleavage		1
osa-miR1858b	OsDNA2_15	4.5	-1	1	21	3529	3549	GAGAGGAGGACGGAGUGGGGC	::.: :::: ::::.::.:.	CCCUCUCUCCCUCCUUCUUUU	Translation		3
osa-miR1858b	OsDNA2_5	4.5	-1	1	21	354	374	GAGAGGAGGACGGAGUGGGGC	...: . .::::.:::::::	AUUUCUUCUCGUCUUCCUCUC	Cleavage		1
osa-miR1861h	OsDNA2_16	4.5	-1	1	22	6549	6570	CGGUCUUGAGGCAGGAACUGAG	.:: :.::::.:::: :..:	UGUAGGUUCUGCUUCAACAUUG	Cleavage		1
osa-miR1861h	OsDNA2_17	4.5	-1	1	22	5530	5551	CGGUCUUGAGGCAGGAACUGAG	.:: :.::::.:::: :..:	UGUAGGUUCUGCUUCAACAUUG	Cleavage		1
osa-miR1861j	OsDNA2_16	4.5	-1	1	22	6549	6570	CGGUCUUGAGGCAGGAACUGAG	.:: :.::::.:::: :..:	UGUAGGUUCUGCUUCAACAUUG	Cleavage		1
osa-miR1861j	OsDNA2_17	4.5	-1	1	22	5530	5551	CGGUCUUGAGGCAGGAACUGAG	.:: :.::::.:::: :..:	UGUAGGUUCUGCUUCAACAUUG	Cleavage		1
osa-miR1862a	OsDNA2_14	4.5	-1	1	24	5541	5564	ACGAGGUUGGUUUAUUUUGGGACG	: ..::.::.:.:.:.:: :::	AAUAUUAAGAUGAGCUAGCCACGU	Cleavage		1
osa-miR1862b	OsDNA2_14	4.5	-1	1	24	5541	5564	ACGAGGUUGGUUUAUUUUGGGACG	: ..::.::.:.:.:.:: :::	AAUAUUAAGAUGAGCUAGCCACGU	Cleavage		1
osa-miR1862c	OsDNA2_14	4.5	-1	1	24	5541	5564	ACGAGGUUGGUUUAUUUUGGGACG	: ..::.::.:.:.:.:: :::	AAUAUUAAGAUGAGCUAGCCACGU	Cleavage		1
osa-miR1862d	OsDNA2_14	4.5	-1	1	24	3596	3619	ACUAGGUUUGUUUAUUUUGGGACG	.:: :: ::..:::.::::	UGCAUCACAAAAAGUAAAUCUAGA	Cleavage		1
osa-miR1863b.2	OsDNA2_15	4.5	-1	1	23	2106	2128	AGAGACUUGGCUGAUGCAUUACU	:: .: .::.:.:::.:::	CACUAUUUAAUAGUCGAGUUUCU	Cleavage		1
osa-miR1863c	OsDNA2_7	4.5	-1	1	24	1682	1705	UAGAAACUUGGCUGAUGCAUUACU	: : :::. ::::..::::: .::	AAUUAUGUUUCAGUUAAGUUCUUA	Cleavage		1
osa-miR1865-5p	OsDNA2_9	4.5	-1	1	24	801	824	UGCUAGUGAUGGUGAUUCUUCGAC	:::.:.:::::.:.:.:	GAAAACCAAUUAUCAUCAUUGGUA	Cleavage		1
osa-miR1871	OsDNA2_13	4.5	-1	1	21	1	21	AUGGCUCUGAUAUCAUGUUGG	:: .:::::: : ::::::	AGAAGGUGAUAUAAUAGCCAU	Cleavage		2
osa-miR1876	OsDNA2_1	4.5	-1	1	24	8242	8265	AUAAGUGGGUUUGUGGGCUGGCCC	:::.: ::::..::.: ::	UAUGGAGCUCUCAAAUUCAUUGAU	Cleavage		2
osa-miR1881	OsDNA2_4	4.5	-1	1	24	1779	1802	AAUGUUAUUGUAGCGUGGUGGUGU	.::.:.:.: ..::::.:::	AAGGUACUAUGUUCUGAUAAUAUU	Translation		1
osa-miR2093-5p	OsDNA2_4	4.5	-1	1	20	1431	1450	GUGCAUUAAUUGGAAGAACA	: :: :: :::::.:::.:	GGCUCGUCAAAUUAGUGCGC	Cleavage		1
osa-miR2097-3p	OsDNA2_16	4.5	-1	1	22	3157	3178	UUCUCUUCUUCGUGUCGCAUUU	: .: .:.:.:::.:::::	CUUUCUGUUAUGGAGAGGAGAA	Cleavage		1
osa-miR2097-3p	OsDNA2_17	4.5	-1	1	22	2148	2169	UUCUCUUCUUCGUGUCGCAUUU	: .: .:.:.:::.:::::	CUUUCUGUUAUGGAGAGGAGAA	Cleavage		1
osa-miR2105	OsDNA2_9	4.5	-1	1	20	667	686	UUGUGAUGUGAAUGAUUCAU	:::.:..:::: .:..:::	UUGAGUUGUUCAGGUUGCAA	Cleavage		2
osa-miR2105	OsDNA2_10	4.5	-1	1	20	849	868	UUGUGAUGUGAAUGAUUCAU	.: .::: :::.:.::::.:	GUCGAUCCUUCGCGUCACGA	Cleavage		1
osa-miR2118h	OsDNA2_15	4.5	-1	1	22	2182	2203	UUCCUGAUGCCUCUCAUUCCUA	:. :.:::::::: :: .:::.	UGUGGAUGAGAGGAAUGGGGAG	Cleavage		1
osa-miR2118k	OsDNA2_15	4.5	-1	1	22	2182	2203	UUCCUGAUGCCUCUCAUUCCUA	:. :.:::::::: :: .:::.	UGUGGAUGAGAGGAAUGGGGAG	Cleavage		1
osa-miR2863a	OsDNA2_7	4.5	-1	1	21	3022	3042	UUGUCCCAUUCUAGUUUAGCU	: ::..:: :::::::.:.	GCCCAAGUUAAAAUGGGAUAG	Translation		1
osa-miR2871a-3p	OsDNA2_16	4.5	-1	1	21	3198	3218	UAUUUUAGUUUCUAUGGUCAC	: ::. :::::.:::::: :	GAGAUAUUAGAAGCUAAAACA	Cleavage		1
osa-miR2871a-3p	OsDNA2_17	4.5	-1	1	21	2189	2209	UAUUUUAGUUUCUAUGGUCAC	: ::. :::::.:::::: :	GAGAUAUUAGAAGCUAAAACA	Cleavage		1
osa-miR2871b	OsDNA2_16	4.5	-1	1	21	3198	3218	UAUUUUAGUUUCUAUGGUCAC	: ::. :::::.:::::: :	GAGAUAUUAGAAGCUAAAACA	Cleavage		1
osa-miR2871b	OsDNA2_17	4.5	-1	1	21	2189	2209	UAUUUUAGUUUCUAUGGUCAC	: ::. :::::.:::::: :	GAGAUAUUAGAAGCUAAAACA	Cleavage		1
osa-miR2873a	OsDNA2_13	4.5	-1	1	24	1890	1913	AAGUUUGGACUUAAAUUUGGUAAC	:..:::: ::::.::..:::	UGCAUUAAAUCCAAGUUCAGGCUU	Cleavage		1
osa-miR2873c	OsDNA2_5	4.5	-1	1	21	2516	2536	CAAAUGAAGUUGAGUUUGGAC	:::..::.: ::.::..::::	GUCUGAAUUAAAUUUUGUUUG	Cleavage		2
osa-miR2873c	OsDNA2_7	4.5	-1	1	21	3988	4008	CAAAUGAAGUUGAGUUUGGAC	:.:::::.::.:::: : :	AGCUAAACUUAAUUUCAAUAG	Cleavage		1
osa-miR2876-5p	OsDNA2_6	4.5	-1	1	21	2434	2454	AAUUGCUGGCAGCACUGUUUA	: ::: ::.::.:::.:::	UCAACCUUGUUGUCAGUAAUC	Cleavage		1
osa-miR2877	OsDNA2_12	4.5	-1	1	24	1422	1445	UUGCAUCCUCUGCACUUUGGGCCU	: ::::::::: :::::	CUAGAAACAGUGCAGAGAAUGCAU	Cleavage		1
osa-miR2905	OsDNA2_2	4.5	-1	1	21	1108	1127	UACAUGUCAGUGACAAAGGCA	:::::: .::::::::::	CUGCUUUGU-GCUGACAUGUA	Cleavage		1
osa-miR2919	OsDNA2_15	4.5	-1	1	19	3574	3592	AAGGGGGGGGGGGGAAAGA	:::::..::..::...::	CCUUUCUUCCUUCCUUUUU	Cleavage		5
osa-miR2919	OsDNA2_15	4.5	-1	1	19	3530	3548	AAGGGGGGGGGGGGAAAGA	:: ::.:::.::..:.::	CCUCUCUCCCUCCUUCUUU	Cleavage		5
osa-miR2919	OsDNA2_4	4.5	-1	1	19	7449	7467	AAGGGGGGGGGGGGAAAGA	:.:: :::.:....:.:::	UUUUACCCUCUUUUCUCUU	Cleavage		2
osa-miR2919	OsDNA2_16	4.5	-1	1	19	1179	1197	AAGGGGGGGGGGGGAAAGA	:: ::::....::..:.::	UCGUUCCUUUUCCUUCUUU	Cleavage		1
osa-miR2919	OsDNA2_17	4.5	-1	1	19	177	195	AAGGGGGGGGGGGGAAAGA	:: ::::....::..:.::	UCGUUCCUUUUCCUUCUUU	Cleavage		1
osa-miR2920	OsDNA2_16	4.5	-1	1	23	3876	3898	AAACAACAAUAUAACAUUUCAAA	.::: ::.:::: :::::	GUAUGAAUUUUGUAUUUUUGUUA	Cleavage		1
osa-miR2920	OsDNA2_17	4.5	-1	1	23	2867	2889	AAACAACAAUAUAACAUUUCAAA	.::: ::.:::: :::::	GUAUGAAUUUUGUAUUUUUGUUA	Cleavage		1
osa-miR2920	OsDNA2_4	4.5	-1	1	23	8059	8081	AAACAACAAUAUAACAUUUCAAA	:::: : .: :::::::::	GACAAAAUUUGGUUUUGUUGUUU	Translation		1
osa-miR395w	OsDNA2_1	4.5	-1	1	22	9256	9277	GUGAAGUGUUUGGGGGAUUCUC	::: .:..:::::::::	UUCAAUGAUCUGAACACUUCAA	Cleavage		1
osa-miR396c-3p	OsDNA2_16	4.5	-1	1	21	5567	5587	GGUCAAGAAAGCUGUGGGAAG	::::.:::::: :.: :.::	AUUCCUACAGCUGUUUCGGCC	Cleavage		1
osa-miR396c-3p	OsDNA2_17	4.5	-1	1	21	4548	4568	GGUCAAGAAAGCUGUGGGAAG	::::.:::::: :.: :.::	AUUCCUACAGCUGUUUCGGCC	Cleavage		1
osa-miR396d	OsDNA2_4	4.5	-1	1	21	8825	8845	UCCACAGGCUUUCUUGAACGG	.: :::.::::::.::::	GUGAUCAGGAAAGCUUGUGAU	Cleavage		1
osa-miR396g	OsDNA2_4	4.5	-1	1	21	8825	8845	UCCACAGGCUUUCUUGAACGG	.: :::.::::::.::::	GUGAUCAGGAAAGCUUGUGAU	Cleavage		1
osa-miR396h	OsDNA2_4	4.5	-1	1	21	8825	8845	UCCACAGGCUUUCUUGAACGG	.: :::.::::::.::::	GUGAUCAGGAAAGCUUGUGAU	Cleavage		1
osa-miR3979-3p	OsDNA2_4	4.5	-1	1	20	7471	7490	CUUCGGGGGAGGAGAGAAGC	::: ::::.::...:.:::	GCUCCUCUUCUUUUCUGAAA	Cleavage		1
osa-miR3979-3p	OsDNA2_14	4.5	-1	1	20	6144	6162	CUUCGGGGGAGGAGAGAAGC	::::: :::::::.:: .::	GCUUC-CUCCUCCUCCCGAG	Cleavage		1
osa-miR3981-5p	OsDNA2_16	4.5	-1	1	21	1945	1965	UGGGACGUAUCCUAUUACUAU	::.:::::: :.::..::	GGUGUGAUAGGAAAUGUUUCA	Cleavage		1
osa-miR3981-5p	OsDNA2_17	4.5	-1	1	21	936	956	UGGGACGUAUCCUAUUACUAU	::.:::::: :.::..::	GGUGUGAUAGGAAAUGUUUCA	Cleavage		1
osa-miR408-5p	OsDNA2_6	4.5	-1	1	21	2610	2630	CAGGGAUGAGGCAGAGCAUGG	: ::: ::::.:::::. ::	GCUUGCCCUGCUUCAUCUAUG	Cleavage		1
osa-miR418	OsDNA2_16	4.5	-1	1	21	4927	4947	UAAUGUGAUGAUGAAAUGACG	:::::..::::.:.: ::	UACCAUUUUGUCAUUAUAAUA	Cleavage		1
osa-miR418	OsDNA2_17	4.5	-1	1	21	3916	3936	UAAUGUGAUGAUGAAAUGACG	:::::..::::.:.: ::	UACCAUUUUGUCAUUAUAAUA	Cleavage		1
osa-miR437	OsDNA2_9	4.5	-1	1	21	905	925	AAAGUUAGAGAAGUUUGACUU	: :: .:::::: ::.::::	UAUUCUGACUUCUAUAGCUUU	Cleavage		1
osa-miR444d.3	OsDNA2_13	4.5	-1	1	21	1619	1639	UUGUGGCUUUCUUGCAAGUUG	:.::: :::: .:..::::	UUAUUUGAAAGAUGGUUACAA	Cleavage		1
osa-miR5075	OsDNA2_7	4.5	-1	1	21	46	66	UUCUCCGUCGCCGCCGUCCGC	:.::::::::.::: :..	AGUGGCGGCGGCGGCGGCGGG	Cleavage		1
osa-miR5076	OsDNA2_7	4.5	-1	1	22	3367	3388	GAAAUGGGAGCAGAGCAGGUUU	:.:: :.::.::.: ::::	UUUCUUGAUUUGUUCUCUUUUC	Cleavage		2
osa-miR5076	OsDNA2_15	4.5	-1	1	22	3260	3281	GAAAUGGGAGCAGAGCAGGUUU	:: ::::::::.:.:: :	CCUCCCUCUCUGCUCUCGUUGC	Cleavage		1
osa-miR5079a	OsDNA2_10	4.5	-1	1	22	1844	1865	UUUGGAUCUGUUAUUUUGGUAU	::...: :::.::::.:::	UCACUGGAUUAAUAGAUUCAAU	Cleavage		1
osa-miR5079b	OsDNA2_10	4.5	-1	1	22	1844	1865	UUUGGAUCUGUUAUUUUGGUAU	::...: :::.::::.:::	UCACUGGAUUAAUAGAUUCAAU	Cleavage		1
osa-miR5146	OsDNA2_4	4.5	-1	1	24	7016	7039	UUUAACUAAUGAACCGGCACCUAU	: :: :::::::.: :::.	AGAUAUUCCUGUUCAUUGGAUAAG	Cleavage		1
osa-miR5151	OsDNA2_4	4.5	-1	1	22	5065	5086	UAAUGAUGUGGGUACGAAUGAA	.:::::: .::.::::::.	AAUAUUCGUUGUCAUAUCAUUG	Cleavage		2
osa-miR5154	OsDNA2_4	4.5	-1	1	24	6470	6493	AGCACCAGUUGACGUGACGCUGAG	.: : .:::.: :.:::: :::::	UUAAAUGUCGCAUUAACUCGUGCU	Cleavage		1
osa-miR5157a-3p	OsDNA2_1	4.5	-1	1	24	6418	6441	AGAAGUUGUGGCUAUCAAAAAGUU	::: :: :::::.:: :::	GUAGGUUUCAUUGCCACGACGUCU	Cleavage		1
osa-miR5157a-5p	OsDNA2_9	4.5	-1	1	24	2780	2803	AACUUUUUAAUAGCUACAACUUCU	.: : ::: ::::.:::: ::: :	GGCAAUUGGAGCUGUUAAUAAGAU	Cleavage		1
osa-miR5157b-3p	OsDNA2_1	4.5	-1	1	24	6418	6441	AGAAGUUGUGGCUAUCAAAAAGUU	::: :: :::::.:: :::	GUAGGUUUCAUUGCCACGACGUCU	Cleavage		1
osa-miR5157b-5p	OsDNA2_9	4.5	-1	1	24	2780	2803	AACUUUUUAAUAGCUACAACUUCU	.: : ::: ::::.:::: ::: :	GGCAAUUGGAGCUGUUAAUAAGAU	Cleavage		1
osa-miR5160	OsDNA2_7	4.5	-1	1	22	784	805	CGAGAUCGAUGGUAUAUUUCUG	: .:.::..::.:::.:.:	AUCACGUGUAUUAUUGAUUUUG	Cleavage		1
osa-miR529a	OsDNA2_15	4.5	-1	1	20	1846	1865	CUGUACCCUCUCUCUUCUUC	: ::.:.:.::::: .:::	CAUGAGGGGGGAGGGCGCAG	Cleavage		2
osa-miR529b	OsDNA2_4	4.5	-1	1	21	4494	4514	AGAAGAGAGAGAGUACAGCUU	: :: : :.:::.::::::	GUGAUGGAGUUUCUUUCUUCU	Cleavage		1
osa-miR5337b	OsDNA2_10	4.5	-1	1	21	2190	2210	CUAGAACGGCAAGCAAUUUGA	:.. :: ::::.:::.:::	CGAGGCUGAUUGCUGUUUUAG	Cleavage		1
osa-miR5338	OsDNA2_12	4.5	-1	1	21	2644	2664	UGAAGCUUCAGUUGGUUGUAU	: ::::: ::::::: ::.:	AAACAACAUACUGAAGAUUUA	Cleavage		1
osa-miR5338	OsDNA2_10	4.5	-1	1	21	2013	2033	UGAAGCUUCAGUUGGUUGUAU	:::: :::::: ::.::.	CAACAAGCAACUGUAGUUUUU	Cleavage		1
osa-miR5340	OsDNA2_11	4.5	-1	1	23	658	680	UGAUGACGUGGAUGAAUUUCAAA	:: :::::::::..: :.::.	AUUCAAAUUCAUCUGCCUUAUUC	Cleavage		1
osa-miR5340	OsDNA2_3	4.5	-1	1	23	1060	1082	UGAUGACGUGGAUGAAUUUCAAA	::.:: :.::.:::.:::	AACAAAGUUGCUUCAUGUCGUCA	Cleavage		1
osa-miR5490	OsDNA2_1	4.5	-1	1	21	6821	6841	UUGGAUUUUUAUUUAGGACGG	::::::.: ::.::::..	GACUCCUAAGUCAAGAUCCGG	Translation		1
osa-miR5501	OsDNA2_8	4.5	-1	1	21	1588	1608	UCUUGUGGCUAGAAGGGUGAG	:::.:::.:::.::... :	AGCACUCUUUUAGUCAUGGAA	Cleavage		1
osa-miR5504	OsDNA2_7	4.5	-1	1	21	4867	4887	AGUGACGGGAGGACUGCAAGG	: :::: ::.:.:: :::::	CGUUGCUUUCUUUCCCUCACU	Cleavage		2
osa-miR5506	OsDNA2_2	4.5	-1	1	21	2110	2130	UGGAUCGCUUCGUCUGAUGGU	: ::::: :.:.:: :.:.::	AACAUCACAUGGAGGGGUUCA	Cleavage		1
osa-miR5509	OsDNA2_16	4.5	-1	1	21	2435	2455	UAGGCAUUUUCUCUUGGCAUG	:::.:: : :.:::::::.	ACUGCUAAUAAAGAAUGCCUG	Translation		1
osa-miR5509	OsDNA2_17	4.5	-1	1	21	1426	1446	UAGGCAUUUUCUCUUGGCAUG	:::.:: : :.:::::::.	ACUGCUAAUAAAGAAUGCCUG	Translation		1
osa-miR5514	OsDNA2_7	4.5	-1	1	21	56	76	UCCCAGAGCUUUGGCCGUCGC	:::.:::: ..::::: ::::	GCGGCGGCGGGAGCUCCGGGA	Cleavage		1
osa-miR5519	OsDNA2_7	4.5	-1	1	21	672	692	UGGCAGAAGUACUGGACUUAG	: :::::.::::::::	ACACUUGCAGUAUUUCUGCCA	Cleavage		1
osa-miR5521	OsDNA2_16	4.5	-1	1	21	897	917	AGUGGCUGCAUAUCUGAUGAG	: ..:.: :::::. ::::::	CAUGUUAUAUAUGUUGCCACU	Cleavage		2
osa-miR5521	OsDNA2_4	4.5	-1	1	21	3326	3346	AGUGGCUGCAUAUCUGAUGAG	: ::::.:.: ::::.:.:	AACUUCAGGUGUUCAGCUAUU	Cleavage		1
osa-miR5522	OsDNA2_16	4.5	-1	1	21	6643	6663	AACAAUAGGAAUGGGAGGCAU	:::: ::. ::::: :::::	CUGCCACCUUUUCCUUUUGUU	Cleavage		1
osa-miR5522	OsDNA2_17	4.5	-1	1	21	5624	5644	AACAAUAGGAAUGGGAGGCAU	:::: ::. ::::: :::::	CUGCCACCUUUUCCUUUUGUU	Cleavage		1
osa-miR5536	OsDNA2_1	4.5	-1	1	22	4113	4134	AAUGGUAGUGACAUUAUGGUAG	.: ::::::::: :.:::.. :	UUUCCAUAAUGUAAUUACUGGU	Translation		1
osa-miR5794	OsDNA2_4	4.5	-1	1	21	2207	2228	UGAGGAAUCACUAGUA-GUCGU	:::. : ::.:::::::.:::	UCGAUAUUCUGGUGAUUCUUCA	Cleavage		1
osa-miR5794	OsDNA2_5	4.5	-1	1	21	341	361	UGAGGAAUCACUAGUAGUCGU	:::. ::::::::.::.	CUUACUGGUAGUGAUUUCUUC	Cleavage		1
osa-miR5795	OsDNA2_15	4.5	-1	1	22	5976	5997	AUGUCGAGGUCGAGUUCCCGGC	:..:::::.:.:. .::::..:	GUUGGGAAUUUGGGUUCGAUGU	Cleavage		1
osa-miR5807	OsDNA2_9	4.5	-1	1	24	4258	4281	AGGAGGUCUGGAGAGUUAUGUGGC	: ::.:::. :.::::: :::..:	GACAUAUAGAUUUCCAGUCCUUUU	Cleavage		1
osa-miR5817	OsDNA2_1	4.5	-1	1	24	5076	5099	AUCGAAUUUGAAAGAAAAAGGUAU	: :::::::::.: :: ::	CAAAAUCUUUCUUUCAGAGUCCAU	Cleavage		2
osa-miR5825	OsDNA2_2	4.5	-1	1	24	100	123	AAAACAUCUGAUAACCUGAAACGG	::. ::::::.: ::::::	AUACUUUUGGUUAUUACAUGUUUA	Cleavage		1
osa-miR5826	OsDNA2_4	4.5	-1	1	24	1308	1331	UAGCCCAAAGUGAGAAGAGUGGGU	::. : .:: :.:.::::::.:.	UCCUCCAUUUAUUAUUUUGGGUUG	Cleavage		1
osa-miR5828	OsDNA2_1	4.5	-1	1	21	6086	6105	UUACGGCAUUAAAAGUAAAUC	.:::::::: :.:::.:::.	UGUUUACUUU-AGUGCUGUAG	Translation		1
osa-miR5829	OsDNA2_1	4.5	-1	1	24	2861	2884	AUCAGGACCAGUAGGCGAUGGUAA	::: :.:::::::..:::	UGUGCAUAUCUUACUGGUUUUGAC	Cleavage		1
osa-miR5830	OsDNA2_4	4.5	-1	1	24	9169	9192	AUGUAGAUGAGGUGAUGUUACACA	:::::.:.::: ::..::	CUACCCACAUCGCUUCACCUGUAU	Cleavage		1
osa-miR5835	OsDNA2_15	4.5	-1	1	24	8556	8579	ACGAAACCAUAGGGAUUUUGGCAU	.::.:::::: ..:.::::::. :	GUGUCAAAAUGUUUGUGGUUUUCU	Cleavage		1
osa-miR6253	OsDNA2_8	4.5	-1	1	22	142	163	GAGGAAAGUGGGCAGUUGGGUU	.:::::::.::. :::::	CCAUCAACUGCUCAUCCUCCUC	Cleavage		1
osa-miR812n-3p	OsDNA2_15	4.5	-1	1	24	6513	6536	ACGGAAAAUCAUGGCUGCACUUAA	::. ::..:::: :::.::	ACCUCUGUUGCUGUGAUAUUCUGU	Cleavage		1
osa-miR812t	OsDNA2_15	4.5	-1	1	24	6513	6536	ACGGAAAAUCAUGGCUGCACUUAA	::. ::..:::: :::.::	ACCUCUGUUGCUGUGAUAUUCUGU	Cleavage		1
osa-miR812u	OsDNA2_15	4.5	-1	1	24	6513	6536	ACGGAAAAUCAUGGCUGCACUUAA	::. ::..:::: :::.::	ACCUCUGUUGCUGUGAUAUUCUGU	Cleavage		1
osa-miR815a	OsDNA2_16	4.5	-1	1	21	493	513	AAGGGGAUUGAGGAGAUUGGG	..::: .::::::.:.::. :	UUCAACUUCCUCAGUUCCUGU	Cleavage		2
osa-miR815b	OsDNA2_16	4.5	-1	1	21	493	513	AAGGGGAUUGAGGAGAUUGGG	..::: .::::::.:.::. :	UUCAACUUCCUCAGUUCCUGU	Cleavage		2
osa-miR815c	OsDNA2_16	4.5	-1	1	21	493	513	AAGGGGAUUGAGGAGAUUGGG	..::: .::::::.:.::. :	UUCAACUUCCUCAGUUCCUGU	Cleavage		2
osa-miR818f	OsDNA2_5	4.5	-1	1	21	1887	1907	GGGAGCAUGUAGGAUGGCCAU	.:::. :::::::.: ::::	GUGGUGAUCCUACGUUCUCCA	Cleavage		1
osa-miR820a	OsDNA2_8	4.5	-1	1	21	1972	1992	UCGGCCUCGUGGAUGGACCAG	: :.:::.::: :::..::	GGGUUUCAUUCACAAGGUUGA	Cleavage		1
osa-miR820b	OsDNA2_8	4.5	-1	1	21	1972	1992	UCGGCCUCGUGGAUGGACCAG	: :.:::.::: :::..::	GGGUUUCAUUCACAAGGUUGA	Cleavage		1
osa-miR820c	OsDNA2_8	4.5	-1	1	21	1972	1992	UCGGCCUCGUGGAUGGACCAG	: :.:::.::: :::..::	GGGUUUCAUUCACAAGGUUGA	Cleavage		1
osa-miR821a	OsDNA2_10	4.5	-1	1	24	2283	2306	AAGUCAUCAACAAAAAAGUUGAAU	::::. :::::::: :::: ::	CCUCAAUAUUUUUGUUCAUGAAUU	Cleavage		1
osa-miR821a	OsDNA2_4	4.5	-1	1	24	8083	8106	AAGUCAUCAACAAAAAAGUUGAAU	.:::: :::: :::::.::	CUAGGACUUCUUUGGAGAUGAUUU	Translation		1
osa-miR821b	OsDNA2_10	4.5	-1	1	24	2283	2306	AAGUCAUCAACAAAAAAGUUGAAU	::::. :::::::: :::: ::	CCUCAAUAUUUUUGUUCAUGAAUU	Cleavage		1
osa-miR821b	OsDNA2_4	4.5	-1	1	24	8083	8106	AAGUCAUCAACAAAAAAGUUGAAU	.:::: :::: :::::.::	CUAGGACUUCUUUGGAGAUGAUUU	Translation		1
osa-miR821c	OsDNA2_10	4.5	-1	1	24	2283	2306	AAGUCAUCAACAAAAAAGUUGAAU	::::. :::::::: :::: ::	CCUCAAUAUUUUUGUUCAUGAAUU	Cleavage		1
osa-miR821c	OsDNA2_4	4.5	-1	1	24	8083	8106	AAGUCAUCAACAAAAAAGUUGAAU	.:::: :::: :::::.::	CUAGGACUUCUUUGGAGAUGAUUU	Translation		1
osa-miR1319b	OsDNA2_15	5	-1	1	24	6678	6701	CCUUUAAUAUAUUAUAGGUGUCGG	:. .::::::: :.:::.::	AUAAUUUCUAUAAUUUGUUAGAGU	Translation		1
osa-miR1319b	OsDNA2_16	5	-1	1	24	934	956	CCUUUAAUAUAUUAUAGGUGUCGG	..::.:::: :::.::::::	UUAGUACUUAUA-UAUGUUAAAGA	Cleavage		1
osa-miR1320-5p	OsDNA2_5	5	-1	1	21	4363	4382	UGGAACGGAGGAAUUUUAUAG	::: :.: ::::::::::...	CUA-AGACUUCCUCCGUUUUG	Cleavage		1
osa-miR1425-5p	OsDNA2_4	5	-1	1	21	6011	6031	UAGGAUUCAAUCCUUGCUGCU	.:.:::::: .:::: ::::	GGUAGCAAGUGUUGAUUCCUU	Cleavage		1
osa-miR1426	OsDNA2_12	5	-1	1	21	1702	1722	AGAAUCUUGAUGAUGAUUAAA	: ::.:::::.:: :::.	CAUUAUUAUCAUUAACAUUUA	Cleavage		1
osa-miR1428a-3p	OsDNA2_1	5	-1	1	21	4148	4168	UAAGAUAAAGCCGUGAAUUUG	.:.:::: : ::: :::.:::	UAGAUUCCCUGCUCUAUUUUA	Cleavage		1
osa-miR1428a-3p	OsDNA2_16	5	-1	1	21	6318	6338	UAAGAUAAAGCCGUGAAUUUG	:: .. ::.:::::::::	GUCAUGUGAGGUUUUAUCUUA	Cleavage		1
osa-miR1428a-3p	OsDNA2_17	5	-1	1	21	5299	5319	UAAGAUAAAGCCGUGAAUUUG	:: .. ::.:::::::::	GUCAUGUGAGGUUUUAUCUUA	Cleavage		1
osa-miR1428b	OsDNA2_14	5	-1	1	21	203	223	UAAGAUAAUGCCAUGAAUUCG	.:.:: .:::::: : :::::	UGGAUGUAUGGCACUCUCUUA	Cleavage		1
osa-miR1428b	OsDNA2_16	5	-1	1	21	375	395	UAAGAUAAUGCCAUGAAUUCG	.:::::: :::::. .::.	UUGAUUCAUUGCAUUGAUUUG	Cleavage		1
osa-miR1428c	OsDNA2_14	5	-1	1	21	203	223	UAAGAUAAUGCCAUGAAUUCG	.:.:: .:::::: : :::::	UGGAUGUAUGGCACUCUCUUA	Cleavage		1
osa-miR1428c	OsDNA2_16	5	-1	1	21	375	395	UAAGAUAAUGCCAUGAAUUCG	.:::::: :::::. .::.	UUGAUUCAUUGCAUUGAUUUG	Cleavage		1
osa-miR1428d	OsDNA2_14	5	-1	1	21	203	223	UAAGAUAAUGCCAUGAAUUCG	.:.:: .:::::: : :::::	UGGAUGUAUGGCACUCUCUUA	Cleavage		1
osa-miR1428d	OsDNA2_16	5	-1	1	21	375	395	UAAGAUAAUGCCAUGAAUUCG	.:::::: :::::. .::.	UUGAUUCAUUGCAUUGAUUUG	Cleavage		1
osa-miR1428e-3p	OsDNA2_14	5	-1	1	21	203	223	UAAGAUAAUGCCAUGAAUUUG	...:: .:::::: : :::::	UGGAUGUAUGGCACUCUCUUA	Cleavage		1
osa-miR1428e-3p	OsDNA2_16	5	-1	1	21	375	395	UAAGAUAAUGCCAUGAAUUUG	.:::::: :::::. .::.	UUGAUUCAUUGCAUUGAUUUG	Cleavage		1
osa-miR1428e-5p	OsDNA2_4	5	-1	1	22	2030	2050	AAUUCACAGGCCCUAUCUUGUG	:.:: :::::::::: ::::	GAUAACAUAGGGCCUG-GAAUC	Cleavage		1
osa-miR1428f-5p	OsDNA2_4	5	-1	1	22	2030	2050	AAUUCACAGGCCCUAUCUUGUG	:.:: :::::::::: ::::	GAUAACAUAGGGCCUG-GAAUC	Cleavage		1
osa-miR1428g-5p	OsDNA2_4	5	-1	1	22	2030	2050	AAUUCACAGGCCCUAUCUUGUG	:.:: :::::::::: ::::	GAUAACAUAGGGCCUG-GAAUC	Cleavage		1
osa-miR1436	OsDNA2_1	5	-1	1	21	4104	4124	ACAUUAUGGGACGGAGGGAGU	:: .:: . :.:::::::::	UCUGUCUGUUUUCCAUAAUGU	Cleavage		2
osa-miR1437b-3p	OsDNA2_11	5	-1	1	24	350	373	GUGCUGGCGAGCUCCGGUGCCGCA	: : :.::: .: :::::.:..:	CGGGACGCCGUGGAUCGCCGGUGC	Translation		1
osa-miR1437b-5p	OsDNA2_15	5	-1	1	21	226	246	GGGAGGAAACAGUGCCUAGUG	: : :::: : ::::::::	GCCCACGCACAGCUUCCUCCC	Translation		1
osa-miR1438	OsDNA2_1	5	-1	1	22	9167	9188	AGGGUAAUUUUAUCAUUUUUAA	:..:::::::: : ::::	UACCAGGUGAUAAAAGUUCCCU	Cleavage		1
osa-miR1439	OsDNA2_5	5	-1	1	21	4365	4385	UUUUGGAACGGAGUGAGUAUU	:: :::. :::::::...::	AAGACUUCCUCCGUUUUGAAU	Cleavage		1
osa-miR156k	OsDNA2_1	5	-1	1	21	6551	6571	UGACAGAAGAGAGAGAGCACA	::.:.: :.:.::.:::..	CUUGUUUUAUUUUUUUUGUUG	Cleavage		1
osa-miR156k	OsDNA2_4	5	-1	1	21	4510	4530	UGACAGAAGAGAGAGAGCACA	: .:.:.:.:.:: :::::	CUUCUUUUUUUUUUUAUGUCA	Cleavage		1
osa-miR156k	OsDNA2_17	5	-1	1	21	5282	5302	UGACAGAAGAGAGAGAGCACA	::. :.:.: ::::::::	GCUGUAAUUUUUGUUCUGUCA	Cleavage		1
osa-miR159a.1	OsDNA2_4	5	-1	1	21	2489	2509	UUUGGAUUGAAGGGAGCUCUG	.:::.:::. :..::...::	GGGAGUUCCUGUUGAUUUGAA	Translation		1
osa-miR159a.2	OsDNA2_15	5	-1	1	21	7922	7942	UUGCAUGCCCCAGGAGCUGCA	: ::::: :::: ::::::	UUCAGCUGCUGGCGCAUGCUU	Cleavage		2
osa-miR159b	OsDNA2_4	5	-1	1	21	2489	2509	UUUGGAUUGAAGGGAGCUCUG	.:::.:::. :..::...::	GGGAGUUCCUGUUGAUUUGAA	Translation		1
osa-miR159c	OsDNA2_8	5	-1	1	21	627	647	AUUGGAUUGAAGGGAGCUCCA	:::::.:::.::..::	UUAUGCUCCUUUCGAUUUAAG	Cleavage		1
osa-miR159d	OsDNA2_8	5	-1	1	21	627	647	AUUGGAUUGAAGGGAGCUCCG	:::::.:::.::..::	UUAUGCUCCUUUCGAUUUAAG	Cleavage		1
osa-miR159e	OsDNA2_8	5	-1	1	21	627	647	AUUGGAUUGAAGGGAGCUCCU	:::::.:::.::..::	UUAUGCUCCUUUCGAUUUAAG	Cleavage		1
osa-miR160a-3p	OsDNA2_3	5	-1	1	21	1167	1187	GCGUGCAAGGAGCCAAGCAUG	::::::: .:..: :::.::	AAUGCUUGCUUUUUAGCAUGC	Cleavage		1
osa-miR160b-3p	OsDNA2_3	5	-1	1	21	1167	1187	GCGUGCAAGGAGCCAAGCAUG	::::::: .:..: :::.::	AAUGCUUGCUUUUUAGCAUGC	Cleavage		1
osa-miR160d-3p	OsDNA2_3	5	-1	1	21	1167	1187	GCGUGCGAGGAGCCAAGCAUG	::::::: .:..: :::.::	AAUGCUUGCUUUUUAGCAUGC	Cleavage		1
osa-miR160d-3p	OsDNA2_1	5	-1	1	21	9347	9367	GCGUGCGAGGAGCCAAGCAUG	::: . ::::::: .:::.::	CAUCUAUGGCUCCAUGCAUGC	Cleavage		1
osa-miR160f-3p	OsDNA2_8	5	-1	1	21	2583	2603	GCAUUGAGGGAGUCAUGCAGG	::: ::::: :.: ::.::::	CCUACAUGAGUUCAUCGAUGC	Cleavage		1
osa-miR164a	OsDNA2_6	5	-1	1	21	2607	2627	UGGAGAAGCAGGGCACGUGCA	..: ::::::::::: .:	AUUGCUUGCCCUGCUUCAUCU	Cleavage		1
osa-miR164b	OsDNA2_6	5	-1	1	21	2607	2627	UGGAGAAGCAGGGCACGUGCA	..: ::::::::::: .:	AUUGCUUGCCCUGCUUCAUCU	Cleavage		1
osa-miR164c	OsDNA2_4	5	-1	1	21	4810	4830	UGGAGAAGCAGGGUACGUGCA	::...:::.:::::::	AUCUGGUGUUCUGUUUCUCCA	Cleavage		1
osa-miR164c	OsDNA2_1	5	-1	1	21	6734	6754	UGGAGAAGCAGGGUACGUGCA	:::.:. ::.:::::::	UAUUCGUGCUAUGUUUCUCCA	Translation		2
osa-miR164c	OsDNA2_1	5	-1	1	21	4755	4775	UGGAGAAGCAGGGUACGUGCA	: :::: :::::.::::	AUUCCUUACCAUGCUUUUCCA	Translation		2
osa-miR164d	OsDNA2_6	5	-1	1	21	2607	2627	UGGAGAAGCAGGGCACGUGCU	: ..: ::::::::::: .:	AUUGCUUGCCCUGCUUCAUCU	Cleavage		1
osa-miR164e	OsDNA2_6	5	-1	1	21	2607	2627	UGGAGAAGCAGGGCACGUGAG	:..: ::::::::::: .:	AUUGCUUGCCCUGCUUCAUCU	Cleavage		1
osa-miR164f	OsDNA2_6	5	-1	1	21	2607	2627	UGGAGAAGCAGGGCACGUGCA	..: ::::::::::: .:	AUUGCUUGCCCUGCUUCAUCU	Cleavage		1
osa-miR166a-5p	OsDNA2_4	5	-1	1	21	4259	4279	GGAAUGUUGUCUGGUUCAAGG	:::::..::: ::. :::.	GGUUGAAUUAGAAAAUUUUCU	Cleavage		1
osa-miR166a-5p	OsDNA2_6	5	-1	1	21	1933	1953	GGAAUGUUGUCUGGUUCAAGG	::: :.:: ::::.: :::	AGUUGCAUCAUACAAUAGUCC	Translation		1
osa-miR166e-5p	OsDNA2_4	5	-1	1	21	4259	4279	GGAAUGUUGUCUGGUUCAAGG	:::::..::: ::. :::.	GGUUGAAUUAGAAAAUUUUCU	Cleavage		1
osa-miR166e-5p	OsDNA2_6	5	-1	1	21	1933	1953	GGAAUGUUGUCUGGUUCAAGG	::: :.:: ::::.: :::	AGUUGCAUCAUACAAUAGUCC	Translation		1
osa-miR166g-5p	OsDNA2_15	5	-1	1	21	8814	8834	AAUGGAGGCUGAUCCAAGAUC	::::: .: ::.::...::	UUUCUUGAGUAAGUCUUUGUU	Translation		1
osa-miR166g-5p	OsDNA2_1	5	-1	1	21	9220	9240	AAUGGAGGCUGAUCCAAGAUC	.:.:: ::::.::.::::	UGUUUUUUCUCAGUCUUCAUU	Cleavage		1
osa-miR166i-3p	OsDNA2_2	5	-1	1	21	2156	2176	UCGGAUCAGGCUUCAUUCCUC	: ::::::.::: :::: .:	GUGGAAUGGAGCAUGAUAUGC	Cleavage		1
osa-miR167a-5p	OsDNA2_5	5	-1	1	21	4735	4755	UGAAGCUGCCAGCAUGAUCUA	:::.:: .::::: .::.:	AUGAUUAUUUUGGCAUUUUUA	Cleavage		1
osa-miR167b	OsDNA2_5	5	-1	1	21	4735	4755	UGAAGCUGCCAGCAUGAUCUA	:::.:: .::::: .::.:	AUGAUUAUUUUGGCAUUUUUA	Cleavage		1
osa-miR167c-5p	OsDNA2_5	5	-1	1	21	4735	4755	UGAAGCUGCCAGCAUGAUCUA	:::.:: .::::: .::.:	AUGAUUAUUUUGGCAUUUUUA	Cleavage		1
osa-miR167d-3p	OsDNA2_1	5	-1	1	22	7367	7388	GAUCAUGCUGUGCAGUUUCAUC	:::::.:::.::: : ::::	CAUGAAGCUGUACAUCCUGAUG	Cleavage		1
osa-miR167d-5p	OsDNA2_5	5	-1	1	21	4735	4755	UGAAGCUGCCAGCAUGAUCUG	:::.:: .::::: .::.:	AUGAUUAUUUUGGCAUUUUUA	Cleavage		1
osa-miR167e-3p	OsDNA2_1	5	-1	1	21	3055	3075	AGAUCAUGUUGCAGCUUCACU	: .::.:::: ::::.::	CAUAGAGUUGCACCAUGGUCA	Cleavage		1
osa-miR167e-5p	OsDNA2_5	5	-1	1	21	4735	4755	UGAAGCUGCCAGCAUGAUCUG	:::.:: .::::: .::.:	AUGAUUAUUUUGGCAUUUUUA	Cleavage		1
osa-miR167f	OsDNA2_5	5	-1	1	21	4735	4755	UGAAGCUGCCAGCAUGAUCUG	:::.:: .::::: .::.:	AUGAUUAUUUUGGCAUUUUUA	Cleavage		1
osa-miR167g	OsDNA2_5	5	-1	1	21	4735	4755	UGAAGCUGCCAGCAUGAUCUG	:::.:: .::::: .::.:	AUGAUUAUUUUGGCAUUUUUA	Cleavage		1
osa-miR167h-5p	OsDNA2_5	5	-1	1	21	4735	4755	UGAAGCUGCCAGCAUGAUCUG	:::.:: .::::: .::.:	AUGAUUAUUUUGGCAUUUUUA	Cleavage		1
osa-miR167i-3p	OsDNA2_1	5	-1	1	21	3055	3075	AGAUCAUGUUGCAGCUUCACU	: .::.:::: ::::.::	CAUAGAGUUGCACCAUGGUCA	Cleavage		1
osa-miR167i-5p	OsDNA2_5	5	-1	1	21	4735	4755	UGAAGCUGCCAGCAUGAUCUG	:::.:: .::::: .::.:	AUGAUUAUUUUGGCAUUUUUA	Cleavage		1
osa-miR167j	OsDNA2_5	5	-1	1	21	4735	4755	UGAAGCUGCCAGCAUGAUCUG	:::.:: .::::: .::.:	AUGAUUAUUUUGGCAUUUUUA	Cleavage		1
osa-miR168a-3p	OsDNA2_5	5	-1	1	24	1674	1697	GAUCCCGCCUUGCACCAAGUGAAU	:...:: :::::.::. ::::	UCUUGUUUUGUGCAGGGUUGGAUG	Cleavage		1
osa-miR169n	OsDNA2_5	5	-1	1	21	5456	5476	UAGCCAAGAAUGACUUGCCUA	:::: :::: :::::::.:	UAGGGUAGUCCUUCUUGGUUU	Translation		1
osa-miR169o	OsDNA2_5	5	-1	1	21	5456	5476	UAGCCAAGAAUGACUUGCCUA	:::: :::: :::::::.:	UAGGGUAGUCCUUCUUGGUUU	Translation		1
osa-miR169r-5p	OsDNA2_1	5	-1	1	21	9338	9358	UAGCCAAGGAUGAUUUGCCUG	:::::::::. :::::	AUCUCAAAUCAUCUAUGGCUC	Cleavage		1
osa-miR171e-5p	OsDNA2_15	5	-1	1	21	4650	4670	UGUUGGCUCGGCUCACUCAGA	:: .::::::::::::. :.	UCACGGUGAGCCGAGCCGCCG	Cleavage		2
osa-miR171f-5p	OsDNA2_7	5	-1	1	21	3829	3849	UGUUGGCAUGGUUCAAUCAAA	: :: : ::::: ::::.::	UAUGUCUUAACCAAGCCAGCA	Cleavage		1
osa-miR172a	OsDNA2_12	5	-1	1	21	1129	1149	AGAAUCUUGAUGAUGCUGCAU	::::::.::::. : :::	AAUCAGCAUUAUCAGAAAUCU	Cleavage		1
osa-miR172c	OsDNA2_8	5	-1	1	21	1450	1471	UGAAU-CUUGAUGAUGCUGCAC	::::::: .::::: :::::	CGGCAGCAUAGUCAAGGAUUCA	Cleavage		1
osa-miR172d-3p	OsDNA2_12	5	-1	1	21	1129	1149	AGAAUCUUGAUGAUGCUGCAU	::::::.::::. : :::	AAUCAGCAUUAUCAGAAAUCU	Cleavage		1
osa-miR172d-5p	OsDNA2_7	5	-1	1	20	2494	2513	GCAGCACCAUCAAGAUUCAC	:: ::::: : :::::::	AAGAUUCUUGCUUGUGCUGC	Translation		1
osa-miR1846a-3p	OsDNA2_15	5	-1	1	21	777	797	UGACCCCGUUCUCCUCGCCGG	: ::: :::::::: :: :	UAGCCGAUGAGAACGGCGUGA	Cleavage		1
osa-miR1846b-3p	OsDNA2_15	5	-1	1	21	777	797	UGACCCCGUUCUCCUCGCCGG	: ::: :::::::: :: :	UAGCCGAUGAGAACGGCGUGA	Cleavage		1
osa-miR1848	OsDNA2_16	5	-1	1	21	6	25	CCUCGCCGGCGCGCGCGUGCA	:::.:: :.:.: ::::::::	UGCGCG-GUGUGGCGGCGAGG	Cleavage		1
osa-miR1850.2	OsDNA2_16	5	-1	1	21	5844	5864	UUGUGUGUGAACUAAACGUGG	::: ::::. ::..::..:::	CCAGGUUUGUUUUGCAUGCAA	Cleavage		1
osa-miR1850.2	OsDNA2_17	5	-1	1	21	4825	4845	UUGUGUGUGAACUAAACGUGG	::: ::::. ::..::..:::	CCAGGUUUGUUUUGCAUGCAA	Cleavage		1
osa-miR1855	OsDNA2_17	5	-1	1	21	3496	3516	AGCACUGGAGUAGCCAAGAGA	:::.::: .::.:.:::: .:	UCUUUUGCUUAUUUCAGUAUU	Cleavage		1
osa-miR1855	OsDNA2_16	5	-1	1	21	4505	4525	AGCACUGGAGUAGCCAAGAGA	:::.::: .::.:.:::: .:	UCUUUUGCUUAUUUCAGUAUU	Cleavage		1
osa-miR1857-5p	OsDNA2_1	5	-1	1	21	2062	2082	UGGUUUUUUUGGAGCAUGAGG	..:::: :::::.::...:	UUUCAUUGUCCAAGAAGGUCU	Cleavage		3
osa-miR1857-5p	OsDNA2_1	5	-1	1	21	4274	4294	UGGUUUUUUUGGAGCAUGAGG	::.: : ..:::::::::	AAUCGUACCUUAAAAAAACCC	Cleavage		3
osa-miR1857-5p	OsDNA2_3	5	-1	1	21	1180	1200	UGGUUUUUUUGGAGCAUGAGG	::::::..:: :.::::	UAGCAUGCUUUAACAGAACCU	Cleavage		1
osa-miR1858a	OsDNA2_7	5	-1	1	21	6384	6404	GAGAGGAGGACGGAGUGGGGC	::::...::.: .:::.:::.	GCCCUGUUCUGGUCUCUUCUU	Translation		2
osa-miR1858a	OsDNA2_7	5	-1	1	21	3368	3388	GAGAGGAGGACGGAGUGGGGC	.:... :..::.:::.:.::	UUCUUGAUUUGUUCUCUUUUC	Cleavage		2
osa-miR1858a	OsDNA2_15	5	-1	1	21	3903	3923	GAGAGGAGGACGGAGUGGGGC	.:::.. ::::: ::::::	CUCCCGUGCCGUCGGCCUCUC	Cleavage		3
osa-miR1858a	OsDNA2_15	5	-1	1	21	4840	4860	GAGAGGAGGACGGAGUGGGGC	.::. :::: ::.:.::.:.	UUCCUCCUCCCUCUUUCUUUU	Translation		3
osa-miR1858a	OsDNA2_14	5	-1	1	21	6139	6159	GAGAGGAGGACGGAGUGGGGC	: : :.::.: :::::::: :	GGCGCGCUUCCUCCUCCUCCC	Translation		1
osa-miR1858b	OsDNA2_7	5	-1	1	21	6384	6404	GAGAGGAGGACGGAGUGGGGC	::::...::.: .:::.:::.	GCCCUGUUCUGGUCUCUUCUU	Translation		2
osa-miR1858b	OsDNA2_7	5	-1	1	21	3368	3388	GAGAGGAGGACGGAGUGGGGC	.:... :..::.:::.:.::	UUCUUGAUUUGUUCUCUUUUC	Cleavage		2
osa-miR1858b	OsDNA2_15	5	-1	1	21	3903	3923	GAGAGGAGGACGGAGUGGGGC	.:::.. ::::: ::::::	CUCCCGUGCCGUCGGCCUCUC	Cleavage		3
osa-miR1858b	OsDNA2_15	5	-1	1	21	4840	4860	GAGAGGAGGACGGAGUGGGGC	.::. :::: ::.:.::.:.	UUCCUCCUCCCUCUUUCUUUU	Translation		3
osa-miR1858b	OsDNA2_14	5	-1	1	21	6139	6159	GAGAGGAGGACGGAGUGGGGC	: : :.::.: :::::::: :	GGCGCGCUUCCUCCUCCUCCC	Translation		1
osa-miR1860-3p	OsDNA2_16	5	-1	1	22	5711	5732	AUCUGGAAGCUAGGUUUUCUCU	:::.::::.: ::::.:	AACUCAAAUCUAGUUCCCAGGU	Cleavage		1
osa-miR1860-3p	OsDNA2_17	5	-1	1	22	4692	4713	AUCUGGAAGCUAGGUUUUCUCU	:::.::::.: ::::.:	AACUCAAAUCUAGUUCCCAGGU	Cleavage		1
osa-miR1861a	OsDNA2_3	5	-1	1	22	1293	1314	UGAUCUUGAGGCAGAAACUGAG	:: ::.::.. ::::::..	UCAAGCUUUUGUUGCAAGAUUG	Cleavage		1
osa-miR1861b	OsDNA2_3	5	-1	1	22	1293	1314	CGAUCUUGAGGCAGGAACUGAG	:: :..::.. ::::::.:	UCAAGCUUUUGUUGCAAGAUUG	Cleavage		1
osa-miR1861c	OsDNA2_5	5	-1	1	22	2816	2837	CGAUCUUGUAGCAAGAACUGAG	.::: : .:: :::::::.:.:	UUCAUUCUUUCCUACAAGGUUG	Cleavage		1
osa-miR1861d	OsDNA2_16	5	-1	1	22	6549	6570	UGGUCUUGAGGCAGGAACUGAG	.:: :.::::.:::: :...	UGUAGGUUCUGCUUCAACAUUG	Cleavage		1
osa-miR1861d	OsDNA2_17	5	-1	1	22	5530	5551	UGGUCUUGAGGCAGGAACUGAG	.:: :.::::.:::: :...	UGUAGGUUCUGCUUCAACAUUG	Cleavage		1
osa-miR1861f	OsDNA2_3	5	-1	1	22	1293	1314	CGAUCUUGAGGCAGGAACUGAG	:: :..::.. ::::::.:	UCAAGCUUUUGUUGCAAGAUUG	Cleavage		1
osa-miR1861i	OsDNA2_3	5	-1	1	22	1293	1314	CGAUCUUGAGGCAGGAACUGAG	:: :..::.. ::::::.:	UCAAGCUUUUGUUGCAAGAUUG	Cleavage		1
osa-miR1861l	OsDNA2_3	5	-1	1	22	1293	1314	CGAUCUUGAGGCAGGAACUGAG	:: :..::.. ::::::.:	UCAAGCUUUUGUUGCAAGAUUG	Cleavage		1
osa-miR1861o	OsDNA2_3	5	-1	1	22	1293	1314	UGAUCUUGAGGCAGAAACUGAG	:: ::.::.. ::::::..	UCAAGCUUUUGUUGCAAGAUUG	Cleavage		1
osa-miR1862a	OsDNA2_7	5	-1	1	24	6352	6375	ACGAGGUUGGUUUAUUUUGGGACG	: .: ..:.:..:.:::..::::	AGCUCAGGAGUGGAUCAAUUUCGU	Cleavage		1
osa-miR1862a	OsDNA2_6	5	-1	1	24	1540	1563	ACGAGGUUGGUUUAUUUUGGGACG	.::::::.:.::...:. :	AAAGGUAAAAUAGAUCAGUUUUUU	Cleavage		1
osa-miR1862b	OsDNA2_7	5	-1	1	24	6352	6375	ACGAGGUUGGUUUAUUUUGGGACG	: .: ..:.:..:.:::..::::	AGCUCAGGAGUGGAUCAAUUUCGU	Cleavage		1
osa-miR1862b	OsDNA2_6	5	-1	1	24	1540	1563	ACGAGGUUGGUUUAUUUUGGGACG	.::::::.:.::...:. :	AAAGGUAAAAUAGAUCAGUUUUUU	Cleavage		1
osa-miR1862c	OsDNA2_7	5	-1	1	24	6352	6375	ACGAGGUUGGUUUAUUUUGGGACG	: .: ..:.:..:.:::..::::	AGCUCAGGAGUGGAUCAAUUUCGU	Cleavage		1
osa-miR1862c	OsDNA2_6	5	-1	1	24	1540	1563	ACGAGGUUGGUUUAUUUUGGGACG	.::::::.:.::...:. :	AAAGGUAAAAUAGAUCAGUUUUUU	Cleavage		1
osa-miR1862d	OsDNA2_9	5	-1	1	24	2325	2348	ACUAGGUUUGUUUAUUUUGGGACG	..::: ::...::.: .::::	CAAUUCAAUAUGGGCAGAAUUAGU	Cleavage		1
osa-miR1862d	OsDNA2_10	5	-1	1	24	466	489	ACUAGGUUUGUUUAUUUUGGGACG	..:: ::::::...:.::	UGAAAGGGAAAAAACAAGUUUGGU	Cleavage		1
osa-miR1862f	OsDNA2_14	5	-1	1	20	5545	5564	AUGAGGUUGGUUUAUUUUGG	..::.::.:.:.:.:: :.:	UUAAGAUGAGCUAGCCACGU	Cleavage		1
osa-miR1862f	OsDNA2_12	5	-1	1	20	2614	2633	AUGAGGUUGGUUUAUUUUGG	..:::::: :.::. .::::	UUAAAAUAUAUCAGAUUCAU	Cleavage		1
osa-miR1862f	OsDNA2_6	5	-1	1	20	1544	1563	AUGAGGUUGGUUUAUUUUGG	.::::::.:.::...:. :	GUAAAAUAGAUCAGUUUUUU	Cleavage		1
osa-miR1862g	OsDNA2_14	5	-1	1	20	5545	5564	AUGAGGUUGGUUUAUUUUGG	..::.::.:.:.:.:: :.:	UUAAGAUGAGCUAGCCACGU	Cleavage		1
osa-miR1862g	OsDNA2_12	5	-1	1	20	2614	2633	AUGAGGUUGGUUUAUUUUGG	..:::::: :.::. .::::	UUAAAAUAUAUCAGAUUCAU	Cleavage		1
osa-miR1862g	OsDNA2_6	5	-1	1	20	1544	1563	AUGAGGUUGGUUUAUUUUGG	.::::::.:.::...:. :	GUAAAAUAGAUCAGUUUUUU	Cleavage		1
osa-miR1863b.2	OsDNA2_8	5	-1	1	23	2393	2415	AGAGACUUGGCUGAUGCAUUACU	:::.::..:: ::: .:::	GACCAUGUAUUGGCAAAGCUUCU	Cleavage		1
osa-miR1863b.2	OsDNA2_7	5	-1	1	23	1682	1704	AGAGACUUGGCUGAUGCAUUACU	: : :::. ::::..::::. .:	AAUUAUGUUUCAGUUAAGUUCUU	Cleavage		1
osa-miR1866-5p	OsDNA2_14	5	-1	1	24	3930	3953	GAGGGAUUUUGCGGGAAUUUCACG	:.: :.:: :::.::::.:.	AUGCAGAAUUCCUCAAGAUCCUUU	Cleavage		1
osa-miR1866-5p	OsDNA2_4	5	-1	1	24	2834	2857	GAGGGAUUUUGCGGGAAUUUCACG	.:: ::.:::::::: .: :	GGAAGAACUCUCGCAAAAUAUCCC	Cleavage		1
osa-miR1871	OsDNA2_13	5	-1	1	24	2542	2565	AUGGCUCUGAUAUCAUGUUGGUUU	:.: :.:: ::::. :.:::::	UAGCAAGCAAAAUAUUUGGGCCAU	Cleavage		2
osa-miR1871	OsDNA2_12	5	-1	1	24	2611	2633	AUGGCUCUGAUAUCAUGUUGGUUU	..:: :: :::::::: .:::	UCUUUAAAAU-AUAUCAGAUUCAU	Cleavage		1
osa-miR1873	OsDNA2_5	5	-1	1	24	5491	5514	UCAACAUGGUAUCAGAGCUGGAAG	.: .:: ::.::.::::::	GUGGUACUUCAAAUGCCGUGUUGA	Cleavage		1
osa-miR1876	OsDNA2_1	5	-1	1	24	6342	6365	AUAAGUGGGUUUGUGGGCUGGCCC	: :...:.::::..::::	ACCUGACCUUGCGAACCUGCUUAG	Cleavage		2
osa-miR1879	OsDNA2_15	5	-1	1	24	2085	2108	GUGUUUGGUUUAGGGAUGAGGUGG	:. :..::.:: .:: ::::::	GGAUGUUGUCUCUUGACAAAACAC	Translation		1
osa-miR1881	OsDNA2_1	5	-1	1	24	8648	8671	AAUGUUAUUGUAGCGUGGUGGUGU	:: :. :::::. :.::::	UGUGAACAAUCCUACAGAAGCAUU	Cleavage		1
osa-miR2055	OsDNA2_4	5	-1	1	21	5692	5712	UUUCCUUGGGAAGGUGGUUUC	: :::.:: ::...:::::.	GUAACUACAUUUUUAAGGAGU	Cleavage		1
osa-miR2093-3p	OsDNA2_14	5	-1	1	20	5237	5256	ACAUCUUCCAAUUAAUGCAU	:::.: ::. ::::::.::	AUGUAAUAGAUGGAAGGUGG	Translation		1
osa-miR2093-3p	OsDNA2_12	5	-1	1	20	2935	2954	ACAUCUUCCAAUUAAUGCAU	: ::..:::::.:.:::	GCUCUUUGGUUGGAGGGUGU	Cleavage		1
osa-miR2095-3p	OsDNA2_15	5	-1	1	20	8449	8468	CUUCCAUUUAUGAUAAGUAU	.: .: ::: :::::::::	GUCUUCAUCCUAAAUGGAAC	Translation		1
osa-miR2095-5p	OsDNA2_16	5	-1	1	22	2506	2528	CUGAUAAUUUU-ACGAUGAAUAG	::.:: :: ::::::.::::	UCUUUUAUGGUUAAAAUUGUCAG	Translation		1
osa-miR2095-5p	OsDNA2_17	5	-1	1	22	1497	1519	CUGAUAAUUUU-ACGAUGAAUAG	::.:: :: ::::::.::::	UCUUUUAUGGUUAAAAUUGUCAG	Translation		1
osa-miR2097-3p	OsDNA2_2	5	-1	1	22	412	434	UUCUCUUCUUC-GUGUCGCAUUU	:::::.::. :::::.::::.	UCAUGCGGCAUUGAAGAGGAGAG	Translation		1
osa-miR2097-5p	OsDNA2_15	5	-1	1	22	3129	3150	AGAGAUGGGACGGGCAGGGAAG	:: ..:: :::: :::::.::	CUCUUCUCCCCGGCCCAUUUCC	Translation		1
osa-miR2099-5p	OsDNA2_3	5	-1	1	22	31	52	UGAAUAUGUUUGUACAAGCUUU	:.:::::..:. :: ::::	UGCGUUUGUAUGAGAAUCUUCA	Cleavage		1
osa-miR2099-5p	OsDNA2_16	5	-1	1	22	3529	3550	UGAAUAUGUUUGUACAAGCUUU	.:::::: : ::::::.:	UACAUUUGUACUAUCAUAUUUA	Translation		1
osa-miR2099-5p	OsDNA2_17	5	-1	1	22	2520	2541	UGAAUAUGUUUGUACAAGCUUU	.:::::: : ::::::.:	UACAUUUGUACUAUCAUAUUUA	Translation		1
osa-miR2100-3p	OsDNA2_4	5	-1	1	22	7300	7321	AACCGCUGUUUAGGCGGAGUGG	: ::::. :::.....:::::	CGACUCUUCCUGGGUGGCGGUC	Cleavage		1
osa-miR2101-3p	OsDNA2_14	5	-1	1	22	5593	5613	AUUUAACUCAAGUGAGCAUUGU	::::: :: :::: :::::	AGUAUGCU-ACAUGAGCUAAAU	Translation		1
osa-miR2101-5p	OsDNA2_14	5	-1	1	22	3541	3562	ACAUGUUUACAAGUUAAAAUGU	::::: ... ::::::::::	UCAUUUGGGUGUGUAAACAUGG	Cleavage		1
osa-miR2102-5p	OsDNA2_1	5	-1	1	20	1338	1357	GGGCAAGCCGCCGCCGCCAC	:::.: .:: ::.::::..	UUGGUGUUGGAGGUUUGCUU	Translation		1
osa-miR2104	OsDNA2_1	5	-1	1	22	162	183	GCGGCGAGGGGAUGCGAGCGUG	: :::::: ::.: :::.::	GCCCCUCGCAGCCUCCCGCUGC	Cleavage		1
osa-miR2105	OsDNA2_9	5	-1	1	20	1171	1190	UUGUGAUGUGAAUGAUUCAU	: : :::::::.::.. ::	UUCAUUCAUUCAUAUUGAAA	Cleavage		2
osa-miR2106	OsDNA2_5	5	-1	1	21	3387	3407	CCGAGGUUUUCUGGAUACAUU	:::. :::::.::.:: :	CUUGUGAACAGAAGACUUCAG	Cleavage		1
osa-miR2118h	OsDNA2_7	5	-1	1	22	3435	3456	UUCCUGAUGCCUCUCAUUCCUA	:: ::.: :::::::::	AUACAAAAAGGGACAUCAGGAA	Translation		1
osa-miR2118k	OsDNA2_7	5	-1	1	22	3435	3456	UUCCUGAUGCCUCUCAUUCCUA	:: ::.: :::::::::	AUACAAAAAGGGACAUCAGGAA	Translation		1
osa-miR2118p	OsDNA2_15	5	-1	1	22	5648	5669	UUCCCGAUGCCUCCCAUGCCUA	:: ::: ::..:::::.:	UUCGCCAGGGUGGUGUCGGGGA	Cleavage		1
osa-miR2275c	OsDNA2_4	5	-1	1	23	200	222	AGAAUUGGAGGAAAACAAACUGA	::: :: ::::.:.::.::.:	ACAGCUUAGUUUCUUUCAGUUUU	Cleavage		1
osa-miR2275c	OsDNA2_1	5	-1	1	23	6233	6255	AGAAUUGGAGGAAAACAAACUGA	:::::::.::.: ::.:	GUGUCAUGUUUUCUUCUACUUUU	Cleavage		1
osa-miR2275c	OsDNA2_9	5	-1	1	23	1580	1602	AGAAUUGGAGGAAAACAAACUGA	:::: ::::::....: .:	UUUUUUUGCUUUCCUUUGGUAUU	Cleavage		1
osa-miR2863b	OsDNA2_4	5	-1	1	21	9451	9471	UUCGUUUAUUUGGACUAGAGU	::: : :..:: .::::::	GAUCUUGCCUGAAAGAACGAA	Cleavage		1
osa-miR2863c	OsDNA2_16	5	-1	1	24	3069	3092	UUAGUAGGACUAGAAUGGGCCAAA	.:::::::. ::::.: :.	UGUUCUCCAUUCUGCUCCUGCAAG	Translation		1
osa-miR2863c	OsDNA2_17	5	-1	1	24	2060	2083	UUAGUAGGACUAGAAUGGGCCAAA	.:::::::. ::::.: :.	UGUUCUCCAUUCUGCUCCUGCAAG	Translation		1
osa-miR2864.1	OsDNA2_4	5	-1	1	21	1410	1430	UUUUGCUGCCCUUGUUUUGCA	::.::::.: ::::: .:.	CUCAGAACAGGAGCAGCUGAG	Translation		1
osa-miR2864.2	OsDNA2_2	5	-1	1	21	1783	1803	UUGUUUUGCAUUGUAUAGGUA	::.. ::::::::::..: .:	UAUUGAUACAAUGCAGGAAGA	Cleavage		1
osa-miR2864.2	OsDNA2_4	5	-1	1	21	6877	6897	UUGUUUUGCAUUGUAUAGGUA	:..:.: . :::::::::.:	AAUUUGUUUCAUGCAAAACGA	Cleavage		1
osa-miR2864.2	OsDNA2_15	5	-1	1	21	7945	7964	UUGUUUUGCAUUGUAUAGGUA	:.::: : ::.::::.:.::.	UGCCU-UCCAGUGCAGAGCAG	Cleavage		1
osa-miR2866	OsDNA2_13	5	-1	1	20	1370	1389	UCUAGUUUGUGUUCAGCAUC	.::: :::::....:.::	UGUGCCAAACACGGGUUGGA	Cleavage		1
osa-miR2868	OsDNA2_14	5	-1	1	20	1341	1360	UUGGUUUUGUGUAGUAGAAA	::. : :::::::::.:.	AUUUACCAACACAAAACUAG	Cleavage		1
osa-miR2870	OsDNA2_1	5	-1	1	21	6743	6763	UAAUCAGUUUGGGGAGACAAA	: :::.::.::: :::: ::	UAUGUUUCUCCAUACUGUUUU	Cleavage		1
osa-miR2871a-3p	OsDNA2_10	5	-1	1	21	953	973	UAUUUUAGUUUCUAUGGUCAC	::::. ::.:..:. ::::::	GUGAUAAUGGGGAUAAAAAUA	Cleavage		1
osa-miR2871b	OsDNA2_10	5	-1	1	21	953	973	UAUUUUAGUUUCUAUGGUCAC	::::. ::.:..:. ::::::	GUGAUAAUGGGGAUAAAAAUA	Cleavage		1
osa-miR2873a	OsDNA2_7	5	-1	1	24	3801	3824	AAGUUUGGACUUAAAUUUGGUAAC	: ::: ::::: :..::.:::	ACUCCCACCUUUAACUUUAAGCUU	Translation		1
osa-miR2873b	OsDNA2_1	5	-1	1	21	8615	8635	UUGGACUUGAGAUUUGGUAUG	.:::::. :.:..:: ::::	AGUACCAGCUUUUGAGGCCAA	Cleavage		1
osa-miR2873b	OsDNA2_14	5	-1	1	21	4604	4624	UUGGACUUGAGAUUUGGUAUG	.:: :. :::::::: :.::.	UAUUCUUAAUCUCAAAUUCAG	Cleavage		1
osa-miR2873c	OsDNA2_5	5	-1	1	21	4845	4865	CAAAUGAAGUUGAGUUUGGAC	::::.: :::.: ::::::	AUCCAGAAACAAUUGCAUUUG	Cleavage		2
osa-miR2875	OsDNA2_16	5	-1	1	24	562	585	AUUUACAGUCAUAUACAGUUUAUA	:: .:. ::::: .::::::::	GAUUGAUAGUAUAAAGCUGUAAAU	Translation		1
osa-miR2876-5p	OsDNA2_9	5	-1	1	21	885	905	AAUUGCUGGCAGCACUGUUUA	:.: ::.::::: .::::	AGUAUAUUGUUGCCAAUAAUU	Cleavage		1
osa-miR2877	OsDNA2_10	5	-1	1	24	1279	1302	UUGCAUCCUCUGCACUUUGGGCCU	.... ::::::::::: .:	UAGAAUGGGCUGCAGAGGAUGAGA	Cleavage		1
osa-miR2919	OsDNA2_15	5	-1	1	19	3976	3994	AAGGGGGGGGGGGGAAAGA	:: :.::.::.::::.:	GCUCUUCCUCCUCCCCUUA	Cleavage		5
osa-miR2919	OsDNA2_15	5	-1	1	19	3162	3180	AAGGGGGGGGGGGGAAAGA	:: :::.:.::::.:: :	ACUCUCCUCUCCCCUCCAU	Cleavage		5
osa-miR2919	OsDNA2_4	5	-1	1	19	4505	4523	AAGGGGGGGGGGGGAAAGA	::::::..:........::	UCUUUCUUCUUUUUUUUUU	Cleavage		2
osa-miR2919	OsDNA2_10	5	-1	1	19	3512	3530	AAGGGGGGGGGGGGAAAGA	:::: .::::.::..::	UCUUCAUCCCCUCCUUCUG	Cleavage		1
osa-miR2922	OsDNA2_6	5	-1	1	20	466	485	AAUAAGUGAUUACCGAAAUU	::: : :: :.:::.::.::	AAUGUGGGAAGUCAUUUGUU	Cleavage		1
osa-miR2922	OsDNA2_7	5	-1	1	20	3192	3211	AAUAAGUGAUUACCGAAAUU	::: ::::::::.::: :	AAUGAAGGUAAUCAUUUACU	Cleavage		1
osa-miR2923	OsDNA2_14	5	-1	1	22	2212	2233	AGACAAAAAUAUAAAUAACAAA	::::::::: ::::::	AGCUAUAUUUAUAUACUUGUCU	Cleavage		1
osa-miR2923	OsDNA2_4	5	-1	1	22	3734	3755	AGACAAAAAUAUAAAUAACAAA	:::: :.:::::::: ::	ACUGUUUCCUGUAUUUUUGACU	Cleavage		1
osa-miR2925	OsDNA2_15	5	-1	1	19	3389	3407	UGGCGGCCGCGGGCUUCGU	: .:::::::: :.:::.	CCUGAGCCCGCGUCUGCCG	Cleavage		1
osa-miR2927	OsDNA2_4	5	-1	1	23	3828	3850	UGUCGUCGUCGAUGGAGCCCAUG	: ::: .::.:::::.: .::.:	CUUGGCUUCUAUCGAUGUUGAUA	Cleavage		1
osa-miR2927	OsDNA2_15	5	-1	1	23	844	866	UGUCGUCGUCGAUGGAGCCCAUG	:: ::: : ::: ::::::::	GCUGUGCUGCCUCGUCGACGACA	Cleavage		1
osa-miR2928	OsDNA2_7	5	-1	1	20	4909	4928	AAGAAGACGACAUUUUGUUG	.:: :.:.::::: :::: :	UAAAAGAGUGUCGGCUUCCU	Cleavage		1
osa-miR2929	OsDNA2_9	5	-1	1	21	2371	2391	CUCAAGGGUGUUUGUGAAAUA	:.:::: . ::..:::::::	UGUUUCUUUAAUGCCCUUGAC	Cleavage		1
osa-miR2930	OsDNA2_15	5	-1	1	22	1839	1860	UUCUCUUCUCUCGCGCGUGGCC	: .:..:: .:::.:..:::..	GCUCGUGCAUGAGGGGGGAGGG	Cleavage		1
osa-miR2931	OsDNA2_14	5	-1	1	20	2415	2434	CUUUAUUGUUGAUGUCAAAA	: ::: :::::.. .:::::	UCUUGUCAUCAGUUGUAAAG	Cleavage		2
osa-miR2931	OsDNA2_14	5	-1	1	20	3619	3638	CUUUAUUGUUGAUGUCAAAA	:::: ::: :: ::::::	AUUUGCCAUGAAAAAUAAAA	Translation		2
osa-miR319a-3p.2-3p	OsDNA2_6	5	-1	1	20	81	100	UUGGACUGAAGGGUGCUCCC	::::: :::: :::::::	GGGAGGCCCCUAAAGUCCAA	Cleavage		1
osa-miR319b	OsDNA2_6	5	-1	1	20	81	100	UUGGACUGAAGGGUGCUCCC	::::: :::: :::::::	GGGAGGCCCCUAAAGUCCAA	Cleavage		1
osa-miR395a	OsDNA2_8	5	-1	1	21	610	630	GUGAAGUGCUUGGGGGAACUC	::..:..:::.:.::.:.	UGAUUUUCUUAAGUAUUUUAU	Cleavage		1
osa-miR395c	OsDNA2_1	5	-1	1	21	7982	8002	GUGAAGUGUUUGGAGGAACUC	: :::.:.:::::: ::::	UACUUCUUUCAAACAAAUCAC	Cleavage		1
osa-miR395t	OsDNA2_8	5	-1	1	21	610	630	GUGAAGUGUUUGGGGAAACUC	:::.:..::..:.::.:.	UGAUUUUCUUAAGUAUUUUAU	Cleavage		1
osa-miR395t	OsDNA2_5	5	-1	1	21	5611	5631	GUGAAGUGUUUGGGGAAACUC	.::: ..:::::::::..	AGGUUCGUUCAAACACUUUGG	Cleavage		1
osa-miR395u	OsDNA2_15	5	-1	1	21	1474	1494	GUGAAGCGUUUGGGGGAAAUC	::::.:: ::::::. :.:.	UAUUUUCCACAAACGUGUUAU	Cleavage		1
osa-miR395w	OsDNA2_14	5	-1	1	22	3711	3732	GUGAAGUGUUUGGGGGAUUCUC	.:::: . .::::.:: ::::	AGGAAUGUAUCAAAUACCUCAC	Cleavage		1
osa-miR395x	OsDNA2_5	5	-1	1	21	5611	5631	GUGAAGUGUUUGGAGUAGCUC	.:.: :.:::::::::..	AGGUUCGUUCAAACACUUUGG	Cleavage		1
osa-miR395x	OsDNA2_2	5	-1	1	21	1577	1597	GUGAAGUGUUUGGAGUAGCUC	: :: :::: :::::::.	UGACAACCCCAACCACUUCAU	Cleavage		1
osa-miR396a-3p	OsDNA2_1	5	-1	1	20	3656	3676	GUUCAAUAAAGCUG-UGGGAA	:::..: ..:::::::::::	UUCUUAAUGGCUUUAUUGAAA	Cleavage		1
osa-miR396a-3p	OsDNA2_10	5	-1	1	20	1200	1219	GUUCAAUAAAGCUGUGGGAA	:::::. . .:::.:::::.	UUCCCGAGUUUUUGUUGAAU	Cleavage		1
osa-miR396b-3p	OsDNA2_1	5	-1	1	20	3656	3676	GUUCAAUAAAGCUG-UGGGAA	:::..: ..:::::::::::	UUCUUAAUGGCUUUAUUGAAA	Cleavage		1
osa-miR396b-3p	OsDNA2_10	5	-1	1	20	1200	1219	GUUCAAUAAAGCUGUGGGAA	:::::. . .:::.:::::.	UUCCCGAGUUUUUGUUGAAU	Cleavage		1
osa-miR396c-3p	OsDNA2_8	5	-1	1	21	4198	4218	GGUCAAGAAAGCUGUGGGAAG	:::::: ..: ::::::::.	CUUCCCUUGGAUUUCUUGAUG	Translation		1
osa-miR396f-3p	OsDNA2_2	5	-1	1	24	426	449	AUAGUUCAAGAAAGUCCUUGGAAA	:. ::::::::: :..::	AGAGGAGAGACUUUCUUCAGUUAG	Cleavage		1
osa-miR396f-5p	OsDNA2_7	5	-1	1	22	4370	4391	UCUCCACAGGCUUUCUUGAACU	:.: .::::.: ::::::	GCCUUACUGAAGCUUAUGGAGA	Cleavage		1
osa-miR3979-3p	OsDNA2_16	5	-1	1	20	3417	3436	CUUCGGGGGAGGAGAGAAGC	::::.:.::::::... ::	GCUUUUUUCCUCCUUUAAAC	Cleavage		1
osa-miR3979-3p	OsDNA2_17	5	-1	1	20	2408	2427	CUUCGGGGGAGGAGAGAAGC	::::.:.::::::... ::	GCUUUUUUCCUCCUUUAAAC	Cleavage		1
osa-miR3979-3p	OsDNA2_15	5	-1	1	20	4852	4871	CUUCGGGGGAGGAGAGAAGC	.::::.:.::....: :::	CUUUCUUUUCUUUUUCAAAG	Cleavage		1
osa-miR3979-5p	OsDNA2_1	5	-1	1	20	9598	9617	UCUCUCUCUCCCUUGAAGGC	..::::.:::::.:: : :	CUUUUCAGGGGAGGGAUAAA	Cleavage		1
osa-miR397b	OsDNA2_15	5	-1	1	21	4079	4099	UUAUUGAGUGCAGCGUUGAUG	:.::: ::: :..:::..::.	CGUCACCGCCGUGCUCGGUAG	Cleavage		2
osa-miR3980a-3p	OsDNA2_16	5	-1	1	21	227	247	CUGGCCGAGGCCGUCGAUUCU	: .::::::::. :::::.	CGCGUCGACGGCUGCGGCCGU	Cleavage		1
osa-miR3980b-3p	OsDNA2_16	5	-1	1	21	227	247	CUGGCCGAGGCCGUCGAUUCU	: .::::::::. :::::.	CGCGUCGACGGCUGCGGCCGU	Cleavage		1
osa-miR408-5p	OsDNA2_8	5	-1	1	21	466	486	CAGGGAUGAGGCAGAGCAUGG	: : :::: .:::::::::	GCUUCCUCUUUCUCAUCCCUC	Cleavage		1
osa-miR414	OsDNA2_16	5	-1	1	21	6910	6930	UCAUCCUCAUCAUCAUCGUCC	::.::::.::. :. :::::	UGAUGAUGGUGGCGGCGAUGA	Cleavage		1
osa-miR414	OsDNA2_17	5	-1	1	21	5891	5911	UCAUCCUCAUCAUCAUCGUCC	::.::::.::. :. :::::	UGAUGAUGGUGGCGGCGAUGA	Cleavage		1
osa-miR414	OsDNA2_7	5	-1	1	21	464	484	UCAUCCUCAUCAUCAUCGUCC	::::. : :::::.::: ::	AGACGGGGCUGAUGGGGAAGA	Cleavage		1
osa-miR414	OsDNA2_5	5	-1	1	21	1834	1854	UCAUCCUCAUCAUCAUCGUCC	:. :: ::.::::::::.	AUAUAAUCUUGGUGAGGAUGG	Cleavage		1
osa-miR414	OsDNA2_10	5	-1	1	21	948	968	UCAUCCUCAUCAUCAUCGUCC	: :.:::: :::.:::: :	AUAAGGUGAUAAUGGGGAUAA	Translation		1
osa-miR416	OsDNA2_5	5	-1	1	21	1917	1937	UGUUCGUCCGUACACUGUUCA	::: : :::.::::. .:::	GGAAAAAUGUGCGGAUUGACA	Cleavage		1
osa-miR416	OsDNA2_8	5	-1	1	21	4100	4120	UGUUCGUCCGUACACUGUUCA	: ::: :::: :::: ::::	UCAACCUUGUAAGGACUAACA	Translation		1
osa-miR417	OsDNA2_12	5	-1	1	21	1852	1872	GAAUGUAGUGAAUUUGUUCCA	: ::.::::.:.::::.	UUCCAAAAGUUCAUUGCAUUU	Cleavage		1
osa-miR417	OsDNA2_16	5	-1	1	21	6719	6739	GAAUGUAGUGAAUUUGUUCCA	::: :::::: .:::::	CCGAAGCCAUUCACCGCAUUC	Cleavage		1
osa-miR417	OsDNA2_17	5	-1	1	21	5700	5720	GAAUGUAGUGAAUUUGUUCCA	::: :::::: .:::::	CCGAAGCCAUUCACCGCAUUC	Cleavage		1
osa-miR419	OsDNA2_12	5	-1	1	21	1705	1725	UGAUGAAUGCUGACGAUGUUG	.: .::: :.: ::::.::::	UAUUAUCAUUAACAUUUAUCA	Translation		1
osa-miR437	OsDNA2_1	5	-1	1	21	5399	5419	AAAGUUAGAGAAGUUUGACUU	:::... :::.::.::::	UUCUCAGGUAUCUUUAGCUUU	Cleavage		1
osa-miR437	OsDNA2_4	5	-1	1	21	3598	3618	AAAGUUAGAGAAGUUUGACUU	::.:: ::: :::.:.::	UUGUUAACCUUGUCUGAUUUG	Translation		1
osa-miR440	OsDNA2_7	5	-1	1	24	3160	3183	AGUGUCUCCUGAUGAUCGGGACAA	: : :.: :::::::.:.:	AACAGCAGCUUAGCAGGAGAUAUU	Cleavage		1
osa-miR444a-5p	OsDNA2_15	5	-1	1	21	8895	8915	GCUAGAGGUGGCAACUGCAUA	::.: :::::.::.: ::	ACUGUACCUGCCAUCUUUUGC	Cleavage		1
osa-miR444b.1	OsDNA2_5	5	-1	1	21	3137	3156	UGUUGUCUCAAGCUUGCUGCC	:: .:.:::::: ::::::	CACACUAGGCUUGA-ACAACA	Cleavage		1
osa-miR444c.1	OsDNA2_5	5	-1	1	21	3137	3156	UGUUGUCUCAAGCUUGCUGCC	:: .:.:::::: ::::::	CACACUAGGCUUGA-ACAACA	Cleavage		1
osa-miR444d.3	OsDNA2_1	5	-1	1	21	7667	7686	UUGUGGCUUUCUUGCAAGUUG	:::: :::.:: ::::::	AGUCUUG-AAGGAAACCACAA	Cleavage		1
osa-miR5071	OsDNA2_4	5	-1	1	21	9428	9449	UCAAGCAUCAUAUC-GUGGACA	::.::: :: ::::::.:::.	GGUUCACAGAAAUGAUGUUUGG	Cleavage		1
osa-miR5075	OsDNA2_16	5	-1	1	21	147	167	UUCUCCGUCGCCGCCGUCCGC	:. :.:::: :::.:::::.	GUCGGCGGCUGCGGCGGAGGC	Cleavage		3
osa-miR5075	OsDNA2_16	5	-1	1	21	1295	1315	UUCUCCGUCGCCGCCGUCCGC	::::::::.:::::.	AAAUCCGGCGGCGGCGGAGGC	Cleavage		3
osa-miR5075	OsDNA2_16	5	-1	1	21	1874	1894	UUCUCCGUCGCCGCCGUCCGC	:::. : .::.: :::::::	CCGGGAGAUGGUGUCGGAGAA	Cleavage		3
osa-miR5075	OsDNA2_17	5	-1	1	21	293	313	UUCUCCGUCGCCGCCGUCCGC	::::::::.:::::.	AAAUCCGGCGGCGGCGGAGGC	Cleavage		2
osa-miR5075	OsDNA2_17	5	-1	1	21	865	885	UUCUCCGUCGCCGCCGUCCGC	:::. : .::.: :::::::	CCGGGAGAUGGUGUCGGAGAA	Cleavage		2
osa-miR5075	OsDNA2_1	5	-1	1	21	409	429	UUCUCCGUCGCCGCCGUCCGC	::::: .:: :..::.::.	CAGGACGAUGGGGGUGGGGAG	Translation		1
osa-miR5076	OsDNA2_4	5	-1	1	22	2442	2464	GAAAUGGGAGCAG-AGCAGGUUU	::::: .: ::::::::::::.	UAACCUUUUACUGCUCCCAUUUU	Cleavage		1
osa-miR5080	OsDNA2_10	5	-1	1	21	2966	2987	AAAAGGAUCAUACCGU-GACAG	::::: :. : :::::::::::	CUGUCGAUAGAAUGAUCCUUUU	Cleavage		1
osa-miR5081	OsDNA2_5	5	-1	1	22	4688	4709	UAAUUUGUAGCAAAUUGAUAGU	::. ::::: :.::::: :	CUGAUUUAUUUGAUGCAAAUCA	Translation		1
osa-miR5145	OsDNA2_4	5	-1	1	24	7796	7819	ACCUGUUUGGAUUCUUGAGGGCUA	: ::: .:::::::.:.:::	CUGGCCUGGAGAAUCCGAGCAGUC	Cleavage		2
osa-miR5147	OsDNA2_2	5	-1	1	21	643	663	ACAACUCUUGUGGAUGGAGGG	::. :..:::::: ::::	AAGUCUCUUUACAAGAUUUGU	Cleavage		1
osa-miR5149	OsDNA2_8	5	-1	1	22	964	985	GAGGAGCUGUGACGAUUUGGGA	..:.:::::.:.::::.	CCUGUGGUUGUCACGGUUCCUU	Cleavage		1
osa-miR5149	OsDNA2_9	5	-1	1	22	4357	4378	GAGGAGCUGUGACGAUUUGGGA	.::::: :. ..:::::::	GUGUAAAUCUUUUUGGCUCCUC	Translation		1
osa-miR5151	OsDNA2_4	5	-1	1	22	6637	6658	UAAUGAUGUGGGUACGAAUGAA	.::. :.:::: ::..:::	GGGGUUUAUGCCCAGAUUGUUA	Cleavage		2
osa-miR5152-5p	OsDNA2_3	5	-1	1	21	1146	1166	GUAGGGAUAGGCAUGAUCUCU	: ::::.::::::. : .:.:	ACAGAUUAUGCCUGACAUUGC	Cleavage		1
osa-miR5156	OsDNA2_4	5	-1	1	24	8865	8888	AGCCUGUAAAACUGCAAAAAGGAA	:::: : ::::: :..::.:	UAAGUUUUGGAAGUUUGAUGGGUU	Cleavage		1
osa-miR5160	OsDNA2_3	5	-1	1	22	492	513	CGAGAUCGAUGGUAUAUUUCUG	.:::::.: ..:: :::::.:	AGGAAAUGUUUUAUGGAUCUUG	Cleavage		1
osa-miR5160	OsDNA2_14	5	-1	1	22	2763	2783	CGAGAUCGAUGGUAUAUUUCUG	::: ::::: :.:::::.:	GUAAAACAUACC-UUGAUCUUG	Translation		1
osa-miR528-3p	OsDNA2_1	5	-1	1	21	1172	1192	CCUGUGCUUGCCUCUUCCAUU	:.::::::: :::: ::..:	AGUGGAAGAUGCAAUCAUGGA	Cleavage		1
osa-miR528-5p	OsDNA2_16	5	-1	1	21	3406	3426	UGGAAGGGGCAUGCAGAGGAG	.::.::::: :::...::.:	UUCUUCUGCUUGCUUUUUUCC	Cleavage		1
osa-miR528-5p	OsDNA2_17	5	-1	1	21	2397	2417	UGGAAGGGGCAUGCAGAGGAG	.::.::::: :::...::.:	UUCUUCUGCUUGCUUUUUUCC	Cleavage		1
osa-miR529a	OsDNA2_15	5	-1	1	20	2745	2764	CUGUACCCUCUCUCUUCUUC	:: :::::::: :::. .:	AAAAAAGAGAGAAGGUGGGG	Cleavage		2
osa-miR529b	OsDNA2_10	5	-1	1	21	750	770	AGAAGAGAGAGAGUACAGCUU	: : ::::::::.::: : .:	AUGGUGUACUCUUUCUAUCUU	Cleavage		1
osa-miR530-3p	OsDNA2_1	5	-1	1	21	6512	6532	AGGUGCAGAGGCAGAUGCAAC	: :: .::::..::: ::..:	GAUGAGUCUGUUUCUUCAUUU	Cleavage		1
osa-miR5338	OsDNA2_17	5	-1	1	21	22	42	UGAAGCUUCAGUUGGUUGUAU	: :::: .::.:::::: ::	ACACAAGUAAUUGAAGCCCCA	Cleavage		1
osa-miR535-3p	OsDNA2_2	5	-1	1	21	466	486	GUGCUUUCUCCCGUUGUCACU	:: ..:.:: ::::::..:	UUUGCUGAUGGAAGAAAGUGC	Translation		1
osa-miR535-5p	OsDNA2_16	5	-1	1	21	2962	2981	UGACAACGAGAGAGAGCACGC	.::::::: ::.:::::::	AUGUGCUCUA-CUUGUUGUCA	Translation		1
osa-miR535-5p	OsDNA2_17	5	-1	1	21	1953	1972	UGACAACGAGAGAGAGCACGC	.::::::: ::.:::::::	AUGUGCUCUA-CUUGUUGUCA	Translation		1
osa-miR5484	OsDNA2_15	5	-1	1	21	4078	4098	AACCGAGCGCGCUGUUGAUUA	.::: :. ::.:::::::	CCGUCACCGCCGUGCUCGGUA	Cleavage		1
osa-miR5484	OsDNA2_12	5	-1	1	21	661	681	AACCGAGCGCGCUGUUGAUUA	: ::::::.: :::.: ::	ACACCAACAGUGAGCUUGCUU	Cleavage		1
osa-miR5486	OsDNA2_16	5	-1	1	21	6376	6396	AGGGGCUUGCAUAUUCUACCA	::. ::::::.:: ...::	CUGUGCAAUAUGUAACUUUCU	Cleavage		1
osa-miR5486	OsDNA2_17	5	-1	1	21	5357	5377	AGGGGCUUGCAUAUUCUACCA	::. ::::::.:: ...::	CUGUGCAAUAUGUAACUUUCU	Cleavage		1
osa-miR5487	OsDNA2_1	5	-1	1	21	2853	2873	AAAGAUGUGCAUGUAGUUCCG	:.: :..::::.:::::	CCCAGCCAUGUGCAUAUCUUA	Cleavage		1
osa-miR5487	OsDNA2_14	5	-1	1	21	4562	4582	AAAGAUGUGCAUGUAGUUCCG	::: ::.::: :.:::: :	AAGAAAUAUAUGAAUAUCUCU	Cleavage		1
osa-miR5487	OsDNA2_4	5	-1	1	21	8992	9012	AAAGAUGUGCAUGUAGUUCCG	: :::::::: :.::.: :	GAGCACUACAUGGAUAUUUAU	Cleavage		1
osa-miR5490	OsDNA2_5	5	-1	1	21	5948	5968	UUGGAUUUUUAUUUAGGACGG	: :::::::: .:.::...	UGGCCCUAAAUAUGAGUCUGG	Cleavage		1
osa-miR5492	OsDNA2_4	5	-1	1	21	2658	2678	AGAAGGAGAAUAGAUAUGGUU	:..:::::.::: .: :::.:	AGUCAUAUUUAUAUUGCUUUU	Cleavage		2
osa-miR5492	OsDNA2_7	5	-1	1	21	907	927	AGAAGGAGAAUAGAUAUGGUU	::: : :.::.:.:::::	GCCCACUUAUGUUUUUCUUCU	Cleavage		1
osa-miR5492	OsDNA2_2	5	-1	1	21	2206	2225	AGAAGGAGAAUAGAUAUGGUU	..::: : :::: ::::::.:	GGCCAAA-CUAUGCUCCUUUU	Cleavage		1
osa-miR5504	OsDNA2_7	5	-1	1	21	674	694	AGUGACGGGAGGACUGCAAGG	:::::::: .:.:.: ::.:	ACUUGCAGUAUUUCUGCCAUU	Cleavage		2
osa-miR5504	OsDNA2_12	5	-1	1	21	1944	1964	AGUGACGGGAGGACUGCAAGG	::::.: :..:...:::::	ACUUGUAUUUUUUUUGUCACA	Cleavage		1
osa-miR5509	OsDNA2_4	5	-1	1	21	2904	2924	UAGGCAUUUUCUCUUGGCAUG	..: .:: :::.:::: :.::	UGUCUCAUGAGGAAAUUCUUA	Cleavage		1
osa-miR5512a	OsDNA2_16	5	-1	1	21	2899	2919	UAGGAUAUGGUAAUGCUAAAA	:::: ::::: : :::..::	AUUUAUCAUUAACCUAUUUUA	Translation		1
osa-miR5512a	OsDNA2_17	5	-1	1	21	1890	1910	UAGGAUAUGGUAAUGCUAAAA	:::: ::::: : :::..::	AUUUAUCAUUAACCUAUUUUA	Translation		1
osa-miR5512b	OsDNA2_16	5	-1	1	21	2899	2919	UAGGAUAUGGUAAUGCUAAAA	:::: ::::: : :::..::	AUUUAUCAUUAACCUAUUUUA	Translation		1
osa-miR5512b	OsDNA2_17	5	-1	1	21	1890	1910	UAGGAUAUGGUAAUGCUAAAA	:::: ::::: : :::..::	AUUUAUCAUUAACCUAUUUUA	Translation		1
osa-miR5514	OsDNA2_1	5	-1	1	21	9505	9525	UCCCAGAGCUUUGGCCGUCGC	:: :.: :.:::.:::::	AAAACUGUCCAGGCUUUGGGA	Cleavage		1
osa-miR5519	OsDNA2_12	5	-1	1	21	499	519	UGGCAGAAGUACUGGACUUAG	: :. ::.: :::::::: ::	CCAGCUCUAUUACUUCUGACA	Cleavage		1
osa-miR5521	OsDNA2_16	5	-1	1	21	6161	6181	AGUGGCUGCAUAUCUGAUGAG	: :: :.:::::::: .::.	CACAGCGGAUAUGCACUCAUA	Cleavage		2
osa-miR5521	OsDNA2_17	5	-1	1	21	5142	5162	AGUGGCUGCAUAUCUGAUGAG	: :: :.:::::::: .::.	CACAGCGGAUAUGCACUCAUA	Cleavage		1
osa-miR5521	OsDNA2_9	5	-1	1	21	2293	2313	AGUGGCUGCAUAUCUGAUGAG	:: :..:: ::: :::::::	AUCCUUGGAAAUGGAGCCACU	Cleavage		1
osa-miR5522	OsDNA2_8	5	-1	1	21	3002	3022	AACAAUAGGAAUGGGAGGCAU	:.. ::..:::.: :::::	UCGUUCCCUGUUCUUUUUGUU	Cleavage		1
osa-miR5523	OsDNA2_14	5	-1	1	22	5653	5674	UGAGGAGGAACAUAUUUACUAG	.: ::::.::: :::: :.:	UAGGCAAAUGUGUACCUCAUUA	Cleavage		1
osa-miR5523	OsDNA2_5	5	-1	1	22	314	335	UGAGGAGGAACAUAUUUACUAG	:: ::::: :::::..: :	UCUGUCAAUAUUUUCCUUUUAA	Translation		1
osa-miR5524	OsDNA2_14	5	-1	1	21	4332	4352	UGGAAAAUGUGUUCAUGACGG	:: ::.::: :.::::::.:	CCAUCGUGAUCGCAUUUUUCC	Cleavage		1
osa-miR5524	OsDNA2_16	5	-1	1	21	3226	3246	UGGAAAAUGUGUUCAUGACGG	:: : ::.::: ::::::	AAGUGUUCAAUACAGUUUCCA	Cleavage		1
osa-miR5524	OsDNA2_17	5	-1	1	21	2217	2237	UGGAAAAUGUGUUCAUGACGG	:: : ::.::: ::::::	AAGUGUUCAAUACAGUUUCCA	Cleavage		1
osa-miR5526	OsDNA2_14	5	-1	1	21	3685	3705	AAAGGUAGAGUCAGGUAUGAG	: :: :::.:::::: ::	GAAACACAUGAUUCUACCCUU	Cleavage		1
osa-miR5529	OsDNA2_6	5	-1	1	21	969	989	GUUUCAUCCAUGGACACCGCA	: : ::.:::: ::::::	AAAGCUAUCUAUGGUUGAAAC	Cleavage		1
osa-miR5535	OsDNA2_12	5	-1	1	22	1363	1384	UCUGCGUGAUUGAAGUCUGCAU	::..::::: ::: ::::	CCAGAGGUUUCAAGCACUCAGA	Cleavage		1
osa-miR5536	OsDNA2_2	5	-1	1	22	1431	1452	AAUGGUAGUGACAUUAUGGUAG	.::: ::::..::. .:::	UAUUCAUUAUGUUGCUGGUAUU	Cleavage		1
osa-miR5537	OsDNA2_7	5	-1	1	22	3075	3096	AAUGUUUGUAUGGAUCGUUUGU	:.::::::: :: .::::	AUCUAUGAUCCAUUCAUGCAUU	Cleavage		1
osa-miR5541	OsDNA2_12	5	-1	1	21	1929	1949	UCAAGUGGUGUACUCUAAAGA	::: : :::..::::::::	UCUGAACAGUGUACCACUUGU	Cleavage		1
osa-miR5542	OsDNA2_7	5	-1	1	21	1804	1824	UUUGAGAAGGUAUCAUGAGAU	::: ::::::. :.::::.	UUCUGCUGAUACUAUUUCAAG	Cleavage		1
osa-miR5543	OsDNA2_9	5	-1	1	21	827	847	UAUGAAUGGUAUAUUUUCUUG	:. ::..:::.::::: .::	GAGUAAGGUAUGCCAUUGGUA	Cleavage		1
osa-miR5543	OsDNA2_12	5	-1	1	21	766	786	UAUGAAUGGUAUAUUUUCUUG	: :::::.::::.:::	UGUUCACAUAUAUCAUUUAUA	Cleavage		1
osa-miR5543	OsDNA2_10	5	-1	1	21	3241	3261	UAUGAAUGGUAUAUUUUCUUG	.:: :: :::.:: :::::	UUGGACAAAAUAUCAAUCAUA	Cleavage		1
osa-miR5791	OsDNA2_2	5	-1	1	21	1518	1538	UUGCAGGAGACUAGAGACCAG	:: : ::::::.:::::	CCAGUACCAAGUCUCUUGCAA	Cleavage		1
osa-miR5793	OsDNA2_1	5	-1	1	21	5536	5556	CGAGGACGAGAUACAGUGCAG	::. :::.:.:::::.:	CCCCAUCUUAUUUUGUCCUUG	Cleavage		1
osa-miR5794	OsDNA2_1	5	-1	1	21	9536	9556	UGAGGAAUCACUAGUAGUCGU	.:: :: :::.:::::.:	UUUGCUUCUUGUGGUUCCUUA	Cleavage		1
osa-miR5797	OsDNA2_15	5	-1	1	21	6227	6247	UCGUGGGAUUUAUGCAGUUAA	:::: ::::: :::::.::	UUAAACACAUAAUUCCCAUGA	Cleavage		1
osa-miR5799	OsDNA2_9	5	-1	1	24	1707	1730	AAGACGAAUAAUCAAACGUUGGAC	: ..: :::::::: ::. :.::	AUAUGAAGUUUGAUUUUUUUUUUU	Cleavage		1
osa-miR5801	OsDNA2_9	5	-1	1	24	1177	1200	ACCAAAUCGUUUUCGAUCGUUGGA	::.::::::::: :::	CAUUCAUAUUGAAAACGAUAUGGA	Cleavage		1
osa-miR5802	OsDNA2_3	5	-1	1	24	5	28	AUGGACUGUACUUUGUAAAGCGGA	:: :..::: :::::...:	GAAUGUUCAUGAAGCACAGUUUGU	Translation		1
osa-miR5805	OsDNA2_8	5	-1	1	24	3353	3376	ACGAGUGAUGGCGGCGUAUACCUG	:.:..:: :::::::::	AGGUUCAAUGUUGCAAUCACUCGU	Translation		1
osa-miR5806	OsDNA2_10	5	-1	1	21	2813	2832	ACAGGCAAAGACAAUGACGGC	..::. :::::::: :::::	AUUGUUUUUGUCUUU-CCUGU	Cleavage		1
osa-miR5813	OsDNA2_16	5	-1	1	22	6608	6629	AAGCAGCGACUCUGGUCAUGGA	: :: :.:.:::::: .::	CAAAAGAGCGGGGUCGCUAUUU	Cleavage		1
osa-miR5813	OsDNA2_17	5	-1	1	22	5589	5610	AAGCAGCGACUCUGGUCAUGGA	: :: :.:.:::::: .::	CAAAAGAGCGGGGUCGCUAUUU	Cleavage		1
osa-miR5816	OsDNA2_13	5	-1	1	24	1171	1194	UAGGAGUGUUUGUAGGAGCGCCAC	: :.:: ::::: ::.:::.: :	CUUGUGCACCUACCAAUACUUCCA	Translation		1
osa-miR5816	OsDNA2_8	5	-1	1	24	4254	4277	UAGGAGUGUUUGUAGGAGCGCCAC	.:.::::...:: ::::: :	AAUAUGUUCCUGUGAAAACUCCGA	Cleavage		1
osa-miR5816	OsDNA2_6	5	-1	1	24	1070	1093	UAGGAGUGUUUGUAGGAGCGCCAC	:::: .:. :.:.::::::.	CUAUCGCUGUUGGAGAUACUCCUG	Cleavage		1
osa-miR5816	OsDNA2_1	5	-1	1	24	9578	9601	UAGGAGUGUUUGUAGGAGCGCCAC	:: ::::. :::.: ::::.:	UUGCAGCUCUAACAGAAACUCUUU	Cleavage		1
osa-miR5817	OsDNA2_1	5	-1	1	24	6972	6995	AUCGAAUUUGAAAGAAAAAGGUAU	: :: ::::::.:::: :	CACUAUGUUGCUUUCAGAUUCUAG	Cleavage		2
osa-miR5819	OsDNA2_15	5	-1	1	21	4308	4328	AGGACGAGGGGAACGGCGGCG	: .: :. :::::::.::: :	CCUCUCUUUUCCCCUUGUCAU	Cleavage		1
osa-miR5820	OsDNA2_14	5	-1	1	21	5491	5511	UGGCAGAGAUUGAUCGAGGAA	:: :.:::::::. .:::::	UUAAUUGAUCAAUUAUUGCCA	Cleavage		1
osa-miR5821	OsDNA2_15	5	-1	1	21	4120	4140	UGGACGGAGCGAUGGUGGGCG	:.:. :. .:.::::::::	UCCUCGGCGAUGUUCCGUCCA	Cleavage		1
osa-miR5823	OsDNA2_5	5	-1	1	24	5783	5806	AAGGAAUUGGGUCUAAUCUCUUCC	.: : .::. :::...::::::	UAGACAUGUUGAACCUGGUUCCUU	Cleavage		1
osa-miR5823	OsDNA2_16	5	-1	1	24	5029	5052	AAGGAAUUGGGUCUAAUCUCUUCC	:: :::::....::::. :	UCACUAGCUUAGAUUUGAUUCUCU	Cleavage		1
osa-miR5823	OsDNA2_17	5	-1	1	24	4018	4041	AAGGAAUUGGGUCUAAUCUCUUCC	:: :::::....::::. :	UCACUAGCUUAGAUUUGAUUCUCU	Cleavage		1
osa-miR5825	OsDNA2_1	5	-1	1	24	8411	8434	AAAACAUCUGAUAACCUGAAACGG	:::.. :.::::.::::::	UUUUUUUGUUAUGUCAGGUGUUUU	Cleavage		1
osa-miR5826	OsDNA2_14	5	-1	1	24	3725	3748	UAGCCCAAAGUGAGAAGAGUGGGU	:: : :::.:::: ::::::.	UACCUCACUUUUCACCAUGGGCUG	Cleavage		1
osa-miR5827	OsDNA2_4	5	-1	1	21	361	381	UUUGUUGCAAUUUGGACUACC	::::.::.. :::..:::	UUUAGUUCAGGAUGCGGCAAU	Translation		1
osa-miR5827	OsDNA2_2	5	-1	1	21	1316	1336	UUUGUUGCAAUUUGGACUACC	::. : :.:::::::.: ::	AGUGCUACGAAUUGCAGCCAA	Cleavage		1
osa-miR5830	OsDNA2_12	5	-1	1	24	2449	2472	AUGUAGAUGAGGUGAUGUUACACA	:.:::: .::::::: :: :	UUGAUGACAUAGCCUCAUCCACUU	Cleavage		1
osa-miR5831	OsDNA2_8	5	-1	1	24	3446	3468	UAGUCAAACUUAGAAUAGUUGGAC	: ...:: ::.:::::::::. :	UUAUGGCU-UUUUAAGUUUGAUCA	Cleavage		2
osa-miR5831	OsDNA2_8	5	-1	1	24	1175	1198	UAGUCAAACUUAGAAUAGUUGGAC	.: : :::: .::::::::	AGAGGAAUUUUCUUGGUUUGACUU	Translation		2
osa-miR5837.1	OsDNA2_6	5	-1	1	21	1108	1128	AUGUUGGAAUGACAUGCAGCU	: :::: ::: : :.:::.::	AUCUGCUUGUAAGUUCAAUAU	Translation		1
osa-miR5837.1	OsDNA2_16	5	-1	1	21	6098	6118	AUGUUGGAAUGACAUGCAGCU	.: :::::::: ::::. :	CCUUACAUGUCAUACCAAUUU	Cleavage		1
osa-miR5837.1	OsDNA2_17	5	-1	1	21	5079	5099	AUGUUGGAAUGACAUGCAGCU	.: :::::::: ::::. :	CCUUACAUGUCAUACCAAUUU	Cleavage		1
osa-miR5837.2	OsDNA2_12	5	-1	1	21	831	851	GGUGAUGUGGAGCGUUCGGCA	::: ::: :::::: :::	CUCCGCACGAUCCACAGCACA	Cleavage		2
osa-miR5837.2	OsDNA2_12	5	-1	1	21	270	290	GGUGAUGUGGAGCGUUCGGCA	:. .:.:::...:::::..	ACCUCGAUGCUUUGCAUCAUU	Cleavage		2
osa-miR6247	OsDNA2_14	5	-1	1	21	1785	1805	UGGCUGAUUGACCUAAUGGCA	:.: :::::::: ::::. :	AGUCUUUAGGUCAUUCAGUGA	Cleavage		1
osa-miR6247	OsDNA2_16	5	-1	1	21	6444	6464	UGGCUGAUUGACCUAAUGGCA	: .:: ::::::::::...	GGAUAUCUGGUCAAUCAGUUG	Cleavage		1
osa-miR6247	OsDNA2_17	5	-1	1	21	5425	5445	UGGCUGAUUGACCUAAUGGCA	: .:: ::::::::::...	GGAUAUCUGGUCAAUCAGUUG	Cleavage		1
osa-miR6253	OsDNA2_7	5	-1	1	22	2824	2845	GAGGAAAGUGGGCAGUUGGGUU	: .:..: :::.. ::::.:::	ACUCUGAGUGCUUCCUUUUCUC	Cleavage		1
osa-miR6253	OsDNA2_16	5	-1	1	22	3404	3425	GAGGAAAGUGGGCAGUUGGGUU	: ..: ::::...::::..::	AUUUCUUCUGCUUGCUUUUUUC	Cleavage		1
osa-miR6253	OsDNA2_17	5	-1	1	22	2395	2416	GAGGAAAGUGGGCAGUUGGGUU	: ..: ::::...::::..::	AUUUCUUCUGCUUGCUUUUUUC	Cleavage		1
osa-miR6255	OsDNA2_10	5	-1	1	22	2771	2792	UGGGAAAAAUGGGCAGUUGAGU	: :. :.:::::: ::.::	GUACCAUGGUCCAUUUCUCUCA	Cleavage		1
osa-miR7692-5p	OsDNA2_3	5	-1	1	24	1024	1047	GAUCCAAAAAAGUGCCACGUGAGC	:::::.::: ::::::	CUAGAGAUGGCAUUUUGUUGGAUG	Cleavage		1
osa-miR7695-3p	OsDNA2_7	5	-1	1	21	3252	3272	ACGUGAUGUGCCACGUAGGCA	..::: :::::.::.:. :	GCUUUACAUGGCAUAUUAUUU	Cleavage		1
osa-miR810b.2	OsDNA2_1	5	-1	1	21	9779	9799	AAGUGAUUUAAUUAUGCCGUU	.::::::::::...::	UCUUUUAUAAUUAAAUUGUUU	Cleavage		1
osa-miR810b.2	OsDNA2_14	5	-1	1	21	2287	2307	AAGUGAUUUAAUUAUGCCGUU	.::::::::::...::	UGCAAUAUAAUUAAAUUGUUU	Cleavage		1
osa-miR812f	OsDNA2_7	5	-1	1	24	6477	6500	ACGGAUGAUUAAAGUUGGACACGG	: :.::.:::: :::::: :	AGAAGACUAAUUUUAUUCAUCCAU	Cleavage		1
osa-miR812f	OsDNA2_4	5	-1	1	24	694	717	ACGGAUGAUUAAAGUUGGACACGG	::: : ::: .:.:::.::	UUUGUUCCUAAUUUUGUUAUCUGU	Translation		1
osa-miR812g	OsDNA2_13	5	-1	1	24	3015	3038	AAGACGGAUGAUUAAAGUUGGACA	....: ::.:::::.: :.::	ACCUUGGCGUUGAUCAUUCCUUUU	Cleavage		2
osa-miR812h	OsDNA2_13	5	-1	1	24	3015	3038	AAGACGGAUGAUUAAAGUUGGACA	....: ::.:::::.: :.::	ACCUUGGCGUUGAUCAUUCCUUUU	Cleavage		2
osa-miR812i	OsDNA2_13	5	-1	1	24	3015	3038	AAGACGGAUGAUUAAAGUUGGACA	....: ::.:::::.: :.::	ACCUUGGCGUUGAUCAUUCCUUUU	Cleavage		2
osa-miR812j	OsDNA2_13	5	-1	1	24	3015	3038	AAGACGGAUGAUUAAAGUUGGACA	....: ::.:::::.: :.::	ACCUUGGCGUUGAUCAUUCCUUUU	Cleavage		2
osa-miR812n-5p	OsDNA2_15	5	-1	1	24	6641	6664	AAGUGCAGCCAUGAGUUUCCGUGC	..: ::::: ::::.:: :.::	AAGUGAAAACUGAUGGUUGGAUUU	Cleavage		1
osa-miR812o-3p	OsDNA2_4	5	-1	1	24	4041	4064	GAACGGUCAAAUGUUAGACACGGA	.: :::. :.:::::::: :::	CUCCUGUUGAGCAUUUGACACUUC	Cleavage		1
osa-miR815a	OsDNA2_16	5	-1	1	21	2730	2750	AAGGGGAUUGAGGAGAUUGGG	:: : :.::.::: .::::	AGCAUUAUUCUUAAUAUCCUU	Cleavage		2
osa-miR815a	OsDNA2_17	5	-1	1	21	1721	1741	AAGGGGAUUGAGGAGAUUGGG	:: : :.::.::: .::::	AGCAUUAUUCUUAAUAUCCUU	Cleavage		1
osa-miR815b	OsDNA2_16	5	-1	1	21	2730	2750	AAGGGGAUUGAGGAGAUUGGG	:: : :.::.::: .::::	AGCAUUAUUCUUAAUAUCCUU	Cleavage		2
osa-miR815b	OsDNA2_17	5	-1	1	21	1721	1741	AAGGGGAUUGAGGAGAUUGGG	:: : :.::.::: .::::	AGCAUUAUUCUUAAUAUCCUU	Cleavage		1
osa-miR815c	OsDNA2_16	5	-1	1	21	2730	2750	AAGGGGAUUGAGGAGAUUGGG	:: : :.::.::: .::::	AGCAUUAUUCUUAAUAUCCUU	Cleavage		2
osa-miR815c	OsDNA2_17	5	-1	1	21	1721	1741	AAGGGGAUUGAGGAGAUUGGG	:: : :.::.::: .::::	AGCAUUAUUCUUAAUAUCCUU	Cleavage		1
osa-miR816	OsDNA2_15	5	-1	1	20	8709	8728	GUGACAUAUUUUACUACAAC	::: :::::: ::::.:	UUUGAUGUAAAAGAUGUUAA	Cleavage		1
osa-miR818f	OsDNA2_4	5	-1	1	21	743	763	GGGAGCAUGUAGGAUGGCCAU	:: :: ::::::::: .:..:	AUUGCAAUCCUACAUCUUUUC	Cleavage		1
osa-miR821a	OsDNA2_1	5	-1	1	24	6555	6578	AAGUCAUCAACAAAAAAGUUGAAU	::.: .::::::::::: :..:	UUUUAUUUUUUUUGUUGAAGGUUC	Cleavage		1
osa-miR821b	OsDNA2_1	5	-1	1	24	6555	6578	AAGUCAUCAACAAAAAAGUUGAAU	::.: .::::::::::: :..:	UUUUAUUUUUUUUGUUGAAGGUUC	Cleavage		1
osa-miR821c	OsDNA2_1	5	-1	1	24	6555	6578	AAGUCAUCAACAAAAAAGUUGAAU	::.: .::::::::::: :..:	UUUUAUUUUUUUUGUUGAAGGUUC	Cleavage		1
