# Supplementary material for: Genome-wide and molecular characterization of the DNA replication helicase 2 (DNA2) gene family in rice under drought and salt stress
Source: Front Genet. 2022 Nov 22;13:1039548. doi: 10.3389/fgene.2022.1039548 (PMC9728955; doi:10.3389/fgene.2022.1039548)
Supplement: Supplementary file 1 [file DataSheet1.ZIP › Supplimentary data/Supplementary Table S5. GO .xlsx]

## Sheet: gProfiler_osativa_
# version: e105_eg52_p16_e84549f
# date: 5/23/2022	6:16:12 PM
# organism: osativa
# all results: false
# ordered: false
# no iea: false
# sources: GO:MF	GO:BP	GO:CC	KEGG	REAC	WP	TF	MIRNA	HPA	CORUM	HP
# combined: false
# numeric ns: ENTREZGENE
# domain scope: annotated
# measure underrepresentation: false
# significance threshold method: false_discovery_rate
# user threshold: 0.05
# no evidences: false
# query genes included: query_1<Os04g0588200	Os03g0387000	Os10g0118900	Os07g0495900	Os09g0130800	Os02g0704300	Os03g0586900	Os03g0160400	Os10g0537600	Os04g0582700	Os04g0582900	Os04g0582000	Os04g0582600	Os11g0649000	Os02g0684150	Os06g0310200	Os04g0424200>
# query genes not included: none
# query genes duplicates: none
source	term_name	term_id	adjusted_p_value	negative_log10_of_adjusted_p_value	term_size	query_size	intersection_size	effective_domain_size	intersections
GO:MF	helicase activity	GO:0004386	1.89836e-28	27.7216	154	17	15	18761	OS04G0588200,OS03G0387000,OS07G0495900,OS09G0130800,OS02G0704300,OS03G0586900,OS03G0160400,OS10G0537600,OS04G0582700,OS04G0582000,OS04G0582600,OS11G0649000,OS02G0684150,OS06G0310200,OS04G0424200
GO:MF	catalytic activity, acting on a nucleic acid	GO:0140640	8.22574e-19	18.0848	685	17	15	18761	OS04G0588200,OS03G0387000,OS07G0495900,OS09G0130800,OS02G0704300,OS03G0586900,OS03G0160400,OS10G0537600,OS04G0582700,OS04G0582000,OS04G0582600,OS11G0649000,OS02G0684150,OS06G0310200,OS04G0424200
GO:MF	ATP-dependent activity	GO:0140657	1.31747e-18	17.8803	726	17	15	18761	OS04G0588200,OS03G0387000,OS07G0495900,OS09G0130800,OS02G0704300,OS03G0586900,OS03G0160400,OS10G0537600,OS04G0582700,OS04G0582000,OS04G0582600,OS11G0649000,OS02G0684150,OS06G0310200,OS04G0424200
GO:MF	RNA binding	GO:0003723	1.35487e-14	13.8681	1370	17	15	18761	OS04G0588200,OS03G0387000,OS10G0118900,OS07G0495900,OS03G0586900,OS03G0160400,OS10G0537600,OS04G0582700,OS04G0582900,OS04G0582000,OS04G0582600,OS11G0649000,OS02G0684150,OS06G0310200,OS04G0424200
GO:MF	nucleic acid binding	GO:0003676	2.46489e-08	7.6082	3688	17	15	18761	OS04G0588200,OS03G0387000,OS10G0118900,OS07G0495900,OS03G0586900,OS03G0160400,OS10G0537600,OS04G0582700,OS04G0582900,OS04G0582000,OS04G0582600,OS11G0649000,OS02G0684150,OS06G0310200,OS04G0424200
GO:MF	DNA helicase activity	GO:0003678	9.55377e-05	4.01983	48	17	3	18761	OS04G0588200,OS09G0130800,OS03G0586900
GO:MF	5'-3' DNA helicase activity	GO:0043139	0.000127176	3.89559	7	17	2	18761	OS09G0130800,OS03G0586900
GO:MF	heterocyclic compound binding	GO:1901363	0.000342588	3.46523	7488	17	15	18761	OS04G0588200,OS03G0387000,OS10G0118900,OS07G0495900,OS03G0586900,OS03G0160400,OS10G0537600,OS04G0582700,OS04G0582900,OS04G0582000,OS04G0582600,OS11G0649000,OS02G0684150,OS06G0310200,OS04G0424200
GO:MF	organic cyclic compound binding	GO:0097159	0.000342588	3.46523	7498	17	15	18761	OS04G0588200,OS03G0387000,OS10G0118900,OS07G0495900,OS03G0586900,OS03G0160400,OS10G0537600,OS04G0582700,OS04G0582900,OS04G0582000,OS04G0582600,OS11G0649000,OS02G0684150,OS06G0310200,OS04G0424200
GO:MF	ATP-dependent activity, acting on DNA	GO:0008094	0.000584895	3.23292	104	17	3	18761	OS04G0588200,OS09G0130800,OS03G0586900
GO:MF	catalytic activity, acting on DNA	GO:0140097	0.00478971	2.31969	220	17	3	18761	OS04G0588200,OS09G0130800,OS03G0586900
GO:MF	catalytic activity	GO:0003824	0.00931885	2.03064	9782	17	15	18761	OS04G0588200,OS03G0387000,OS07G0495900,OS09G0130800,OS02G0704300,OS03G0586900,OS03G0160400,OS10G0537600,OS04G0582700,OS04G0582000,OS04G0582600,OS11G0649000,OS02G0684150,OS06G0310200,OS04G0424200
GO:MF	mRNA binding	GO:0003729	0.0238937	1.62172	411	17	3	18761	OS03G0387000,OS07G0495900,OS03G0586900
GO:MF	single-stranded DNA helicase activity	GO:0017116	0.0319293	1.49581	9	17	1	18761	OS04G0588200
GO:MF	flap endonuclease activity	GO:0048256	0.0379165	1.42117	13	17	1	18761	OS04G0588200
GO:MF	5'-flap endonuclease activity	GO:0017108	0.0379165	1.42117	12	17	1	18761	OS04G0588200
GO:MF	endodeoxyribonuclease activity, producing 5'-phosphomonoesters	GO:0016888	0.0379165	1.42117	13	17	1	18761	OS04G0588200
GO:BP	nuclear-transcribed mRNA catabolic process, nonsense-mediated decay	GO:0000184	2.88622e-17	16.5397	35	13	8	16775	OS07G0495900,OS10G0537600,OS04G0582700,OS04G0582900,OS04G0582000,OS04G0582600,OS11G0649000,OS02G0684150
GO:BP	nuclear-transcribed mRNA catabolic process	GO:0000956	7.335e-14	13.1346	95	13	8	16775	OS07G0495900,OS10G0537600,OS04G0582700,OS04G0582900,OS04G0582000,OS04G0582600,OS11G0649000,OS02G0684150
GO:BP	mRNA catabolic process	GO:0006402	8.81613e-13	12.0547	135	13	8	16775	OS07G0495900,OS10G0537600,OS04G0582700,OS04G0582900,OS04G0582000,OS04G0582600,OS11G0649000,OS02G0684150
GO:BP	negative regulation of gene expression	GO:0010629	1.76686e-12	11.7528	273	13	9	16775	OS07G0495900,OS03G0160400,OS10G0537600,OS04G0582700,OS04G0582900,OS04G0582000,OS04G0582600,OS11G0649000,OS02G0684150
GO:BP	RNA catabolic process	GO:0006401	2.34041e-12	11.6307	162	13	8	16775	OS07G0495900,OS10G0537600,OS04G0582700,OS04G0582900,OS04G0582000,OS04G0582600,OS11G0649000,OS02G0684150
GO:BP	nucleobase-containing compound catabolic process	GO:0034655	1.36869e-11	10.8637	206	13	8	16775	OS07G0495900,OS10G0537600,OS04G0582700,OS04G0582900,OS04G0582000,OS04G0582600,OS11G0649000,OS02G0684150
GO:BP	heterocycle catabolic process	GO:0046700	3.3966e-11	10.469	235	13	8	16775	OS07G0495900,OS10G0537600,OS04G0582700,OS04G0582900,OS04G0582000,OS04G0582600,OS11G0649000,OS02G0684150
GO:BP	cellular nitrogen compound catabolic process	GO:0044270	3.40495e-11	10.4679	239	13	8	16775	OS07G0495900,OS10G0537600,OS04G0582700,OS04G0582900,OS04G0582000,OS04G0582600,OS11G0649000,OS02G0684150
GO:BP	aromatic compound catabolic process	GO:0019439	8.82219e-11	10.0544	273	13	8	16775	OS07G0495900,OS10G0537600,OS04G0582700,OS04G0582900,OS04G0582000,OS04G0582600,OS11G0649000,OS02G0684150
GO:BP	organic cyclic compound catabolic process	GO:1901361	9.18563e-11	10.0369	278	13	8	16775	OS07G0495900,OS10G0537600,OS04G0582700,OS04G0582900,OS04G0582000,OS04G0582600,OS11G0649000,OS02G0684150
GO:BP	negative regulation of macromolecule metabolic process	GO:0010605	1.89605e-10	9.72215	513	13	9	16775	OS07G0495900,OS03G0160400,OS10G0537600,OS04G0582700,OS04G0582900,OS04G0582000,OS04G0582600,OS11G0649000,OS02G0684150
GO:BP	mRNA metabolic process	GO:0016071	1.96236e-10	9.70722	520	13	9	16775	OS03G0387000,OS07G0495900,OS10G0537600,OS04G0582700,OS04G0582900,OS04G0582000,OS04G0582600,OS11G0649000,OS02G0684150
GO:BP	negative regulation of metabolic process	GO:0009892	2.41595e-10	9.61691	537	13	9	16775	OS07G0495900,OS03G0160400,OS10G0537600,OS04G0582700,OS04G0582900,OS04G0582000,OS04G0582600,OS11G0649000,OS02G0684150
GO:BP	negative regulation of biological process	GO:0048519	2.92046e-09	8.53455	716	13	9	16775	OS07G0495900,OS03G0160400,OS10G0537600,OS04G0582700,OS04G0582900,OS04G0582000,OS04G0582600,OS11G0649000,OS02G0684150
GO:BP	cellular macromolecule catabolic process	GO:0044265	4.78095e-07	6.32049	862	13	8	16775	OS07G0495900,OS10G0537600,OS04G0582700,OS04G0582900,OS04G0582000,OS04G0582600,OS11G0649000,OS02G0684150
GO:BP	macromolecule catabolic process	GO:0009057	3.07628e-06	5.51197	1105	13	8	16775	OS07G0495900,OS10G0537600,OS04G0582700,OS04G0582900,OS04G0582000,OS04G0582600,OS11G0649000,OS02G0684150
GO:BP	cellular catabolic process	GO:0044248	2.00222e-05	4.69849	1422	13	8	16775	OS07G0495900,OS10G0537600,OS04G0582700,OS04G0582900,OS04G0582000,OS04G0582600,OS11G0649000,OS02G0684150
GO:BP	organic substance catabolic process	GO:1901575	4.28795e-05	4.36775	1584	13	8	16775	OS07G0495900,OS10G0537600,OS04G0582700,OS04G0582900,OS04G0582000,OS04G0582600,OS11G0649000,OS02G0684150
GO:BP	regulation of gene expression	GO:0010468	7.35661e-05	4.13332	2375	13	9	16775	OS07G0495900,OS03G0160400,OS10G0537600,OS04G0582700,OS04G0582900,OS04G0582000,OS04G0582600,OS11G0649000,OS02G0684150
GO:BP	DNA duplex unwinding	GO:0032508	9.50231e-05	4.02217	62	13	3	16775	OS04G0588200,OS09G0130800,OS03G0586900
GO:BP	catabolic process	GO:0009056	9.50231e-05	4.02217	1797	13	8	16775	OS07G0495900,OS10G0537600,OS04G0582700,OS04G0582900,OS04G0582000,OS04G0582600,OS11G0649000,OS02G0684150
GO:BP	DNA geometric change	GO:0032392	9.98335e-05	4.00072	64	13	3	16775	OS04G0588200,OS09G0130800,OS03G0586900
GO:BP	regulation of macromolecule metabolic process	GO:0060255	0.000216611	3.66432	2764	13	9	16775	OS07G0495900,OS03G0160400,OS10G0537600,OS04G0582700,OS04G0582900,OS04G0582000,OS04G0582600,OS11G0649000,OS02G0684150
GO:BP	nucleic acid metabolic process	GO:0090304	0.00026021	3.58468	3723	13	10	16775	OS04G0588200,OS03G0387000,OS07G0495900,OS10G0537600,OS04G0582700,OS04G0582900,OS04G0582000,OS04G0582600,OS11G0649000,OS02G0684150
GO:BP	regulation of metabolic process	GO:0019222	0.000271081	3.5669	2872	13	9	16775	OS07G0495900,OS03G0160400,OS10G0537600,OS04G0582700,OS04G0582900,OS04G0582000,OS04G0582600,OS11G0649000,OS02G0684150
GO:BP	gene expression	GO:0010467	0.000271081	3.5669	3772	13	10	16775	OS03G0387000,OS07G0495900,OS03G0160400,OS10G0537600,OS04G0582700,OS04G0582900,OS04G0582000,OS04G0582600,OS11G0649000,OS02G0684150
GO:BP	nucleobase-containing compound metabolic process	GO:0006139	0.000574992	3.24034	4110	13	10	16775	OS04G0588200,OS03G0387000,OS07G0495900,OS10G0537600,OS04G0582700,OS04G0582900,OS04G0582000,OS04G0582600,OS11G0649000,OS02G0684150
GO:BP	RNA metabolic process	GO:0016070	0.000770646	3.11314	3302	13	9	16775	OS03G0387000,OS07G0495900,OS10G0537600,OS04G0582700,OS04G0582900,OS04G0582000,OS04G0582600,OS11G0649000,OS02G0684150
GO:BP	heterocycle metabolic process	GO:0046483	0.00091173	3.04013	4357	13	10	16775	OS04G0588200,OS03G0387000,OS07G0495900,OS10G0537600,OS04G0582700,OS04G0582900,OS04G0582000,OS04G0582600,OS11G0649000,OS02G0684150
GO:BP	cellular aromatic compound metabolic process	GO:0006725	0.00116942	2.93203	4495	13	10	16775	OS04G0588200,OS03G0387000,OS07G0495900,OS10G0537600,OS04G0582700,OS04G0582900,OS04G0582000,OS04G0582600,OS11G0649000,OS02G0684150
GO:BP	DNA conformation change	GO:0071103	0.00131147	2.88224	172	13	3	16775	OS04G0588200,OS09G0130800,OS03G0586900
GO:BP	organic cyclic compound metabolic process	GO:1901360	0.00131147	2.88224	4585	13	10	16775	OS04G0588200,OS03G0387000,OS07G0495900,OS10G0537600,OS04G0582700,OS04G0582900,OS04G0582000,OS04G0582600,OS11G0649000,OS02G0684150
GO:BP	cellular nitrogen compound metabolic process	GO:0034641	0.00289108	2.53894	5025	13	10	16775	OS04G0588200,OS03G0387000,OS07G0495900,OS10G0537600,OS04G0582700,OS04G0582900,OS04G0582000,OS04G0582600,OS11G0649000,OS02G0684150
GO:BP	regulation of biological process	GO:0050789	0.00483659	2.31546	4271	13	9	16775	OS07G0495900,OS03G0160400,OS10G0537600,OS04G0582700,OS04G0582900,OS04G0582000,OS04G0582600,OS11G0649000,OS02G0684150
GO:BP	biological regulation	GO:0065007	0.0120913	1.91753	4843	13	9	16775	OS07G0495900,OS03G0160400,OS10G0537600,OS04G0582700,OS04G0582900,OS04G0582000,OS04G0582600,OS11G0649000,OS02G0684150
GO:BP	chromosome organization	GO:0051276	0.0144091	1.84136	423	13	3	16775	OS04G0588200,OS09G0130800,OS03G0586900
GO:BP	sugar mediated signaling pathway	GO:0010182	0.0187571	1.72684	7	13	1	16775	OS07G0495900
GO:BP	carbohydrate mediated signaling	GO:0009756	0.0187571	1.72684	7	13	1	16775	OS07G0495900
GO:BP	cellular macromolecule metabolic process	GO:0044260	0.0187571	1.72684	5234	13	9	16775	OS04G0588200,OS07G0495900,OS10G0537600,OS04G0582700,OS04G0582900,OS04G0582000,OS04G0582600,OS11G0649000,OS02G0684150
GO:BP	replication fork processing	GO:0031297	0.0287643	1.54115	11	13	1	16775	OS04G0588200
GO:BP	cellular response to carbohydrate stimulus	GO:0071322	0.030671	1.51327	12	13	1	16775	OS07G0495900
GO:BP	DNA strand elongation involved in DNA replication	GO:0006271	0.0342356	1.46552	14	13	1	16775	OS04G0588200
GO:BP	DNA strand elongation	GO:0022616	0.0342356	1.46552	14	13	1	16775	OS04G0588200
GO:BP	defense response to virus	GO:0051607	0.0421603	1.3751	18	13	1	16775	OS03G0160400
GO:BP	defense response to symbiont	GO:0140546	0.0421603	1.3751	18	13	1	16775	OS03G0160400
GO:BP	macromolecule metabolic process	GO:0043170	0.0424977	1.37164	8608	13	11	16775	OS04G0588200,OS03G0387000,OS07G0495900,OS03G0160400,OS10G0537600,OS04G0582700,OS04G0582900,OS04G0582000,OS04G0582600,OS11G0649000,OS02G0684150
GO:BP	DNA-dependent DNA replication maintenance of fidelity	GO:0045005	0.0462997	1.33442	21	13	1	16775	OS04G0588200
GO:BP	salicylic acid mediated signaling pathway	GO:0009863	0.0462997	1.33442	21	13	1	16775	OS07G0495900
GO:CC	cytoplasm	GO:0005737	0.00227968	2.64213	7334	11	11	17654	OS04G0588200,OS03G0387000,OS07G0495900,OS03G0160400,OS10G0537600,OS04G0582700,OS04G0582900,OS04G0582000,OS04G0582600,OS11G0649000,OS02G0684150
GO:CC	ribonucleoprotein granule	GO:0035770	0.00710799	2.14825	59	11	2	17654	OS07G0495900,OS03G0160400
GO:CC	cytoplasmic ribonucleoprotein granule	GO:0036464	0.00710799	2.14825	58	11	2	17654	OS07G0495900,OS03G0160400
GO:CC	supramolecular complex	GO:0099080	0.0426888	1.36969	242	11	2	17654	OS07G0495900,OS03G0160400
