# Supplementary material for: Genome-wide and molecular characterization of the DNA replication helicase 2 (DNA2) gene family in rice under drought and salt stress
Source: Front Genet. 2022 Nov 22;13:1039548. doi: 10.3389/fgene.2022.1039548 (PMC9728955; doi:10.3389/fgene.2022.1039548)
Supplement: Supplementary file 1 [file DataSheet1.ZIP › Supplimentary data/Supplementary Table S7. Proteins Model Details.xlsx]

## Sheet: Sheet2
Gene Name	Tempelate	Sequene Identity	GMQE	Oligo State
OsDNA1	5ean. 1.A	35.77	0.57	monomer
OsDNA2	6ff7. 1.c	59.96	0.68	monomer
OsDNA3	5mzn. 1.A	30.58	0.31	monomer
OsDNA4	2wjv. 1.A	74.5	0.52	monomer
OsDNA5	4b3f. 1.A	38.51	0.11	monomer
OsDNA6	4b3g. 2.A	45.64	0.69	monomer
OsDNA7	4b3f. 1.A	45.44	0.75	monomer
OsDNA8	2gjk. 1.A	29.35	0.39	monomer
OsDNA9	5mzn. 1.A	27.47	0.29	monomer
OsDNA10	5mzn. 1.A	20.44	0.51	monomer
OsDNA11	2wjv. 1.A	29.22	0.41	monomer
OsDNA12	5mzn. 1.A	25.08	0.48	monomer
OsDNA13	4b3g. 2.A	27.47	0.18	monomer
OsDNA14	5mzn. 1.A	22.5	0.27	monomer
OsDNA15	2xzl. 1.A	26.42	0.4	monomer
OsDNA16	2xzl. 1.A	20.27	0.41	monomer
OsDNA17	5mzn. 1.A	33.13	0.51	monomer
