# Supplementary material for: Genome-wide and molecular characterization of the DNA replication helicase 2 (DNA2) gene family in rice under drought and salt stress
Source: Front Genet. 2022 Nov 22;13:1039548. doi: 10.3389/fgene.2022.1039548 (PMC9728955; doi:10.3389/fgene.2022.1039548)
Supplement: Supplementary file 1 [file DataSheet1.ZIP › Supplimentary data/Supplementary Table S4 Cis element.xlsx]

## Sheet: Sheet1
Gene	A-box	AAGAA-motif	AAAC-motif	ABRE	ABRE3a	ABRE4	AC-I	ACE	ACA-motif	AE-box	ARE	ATC-motif	ATCT-motif	AT-rich sequence	AT~ABRE	AT~TATA-box	Box 4	Box II	CAAT-box	CARE	CAG-motif	CAT-box	CCAAT-box	CCGTCC motif	CCGTCC-box	CGTCA-motif	CTAG-motif	DRE	DRE core	ERE	E2Fb	G-Box	G-box	GARE-motif	GT1-motif	GTGGC-motif	Gap-box	GA-motif	GATA-motif	GATT-motif	GC-motif	H-box	HD-Zip 1	I-box	JERE	GCN4_motif	LTR	LAMP-element	MBS
OSDNA2_1	2	1	0	3	2	2	0	0	0	1	1	0	0	0	0	1	2	0	13	0	0	2	0	2	2	1	0	0	1	1	0	0	2	0	0	0	0	1	1	0	2	0	0	2	0	0	2	0	1
OSDNA2_2	0	2	0	4	1	1	0	0	0	0	1	0	0	0	0	2	6	1	38	0	0	0	1	0	0	1	0	0	0	1	0	1	3	1	3	0	1	0	0	0	0	0	0	0	0	0	0	0	4
OSDNA2_3	1	3	0	2	1	1	0	0	1	1	5	0	0	1	0	4	1	0	37	1	0	1	1	1	1	3	0	0	1	1	0	0	3	0	0	0	0	0	1	0	1	0	0	0	0	1	1	0	0
OSDNA2_4	2	0	1	2	0	0	0	0	0	0	1	0	2	0	0	0	0	0	34	0	0	1	1	2	2	4	0	0	2	0	0	1	3	0	4	0	0	0	2	0	0	0	0	2	0	0	0	0	0
OSDNA2_5	1	0	0	4	0	0	0	0	0	0	1	0	0	0	0	1	0	0	35	0	0	0	0	1	1	5	0	0	0	0	0	2	5	0	4	0	0	1	1	0	0	0	1	1	0	0	1	0	1
OSDNA2_6	0	1	0	0	0	0	1	0	0	1	1	0	2	0	0	23	2	0	43	0	1	0	0	0	0	1	0	0	1	1	0	0	1	0	0	0	0	0	1	0	1	0	0	0	0	0	0	0	0
OSDNA2_7	2	1	0	1	0	0	0	1	0	0	4	0	0	0	0	0	1	0	24	0	0	3	0	2	2	2	0	0	0	0	0	0	0	0	1	1	0	0	0	0	0	0	0	1	0	0	0	0	1
OSDNA2_8	0	0	0	3	0	0	0	0	0	1	1	0	0	0	0	2	1	0	31	0	0	0	0	0	0	3	0	0	2	0	0	2	1	0	0	0	0	0	0	0	0	0	0	0	0	0	0	0	2
OSDNA2_9	0	2	0	2	0	0	0	0	0	0	5	0	0	1	0	0	1	0	35	0	0	0	1	0	0	0	0	0	1	0	1	0	3	0	0	0	0	1	0	0	0	0	0	0	0	0	0	0	1
OSDNA2_10	1	0	0	1	0	0	0	0	0	0	4	0	0	0	0	4	0	0	37	0	0	0	1	1	1	1	1	0	0	0	0	0	0	0	1	0	0	0	1	0	0	0	0	0	0	0	0	1	0
OSDNA2_11	3	0	0	4	0	0	0	0	0	0	1	0	1	0	0	0	0	0	16	0	0	1	2	3	3	6	0	0	2	1	0	0	3	0	1	0	0	0	1	0	6	0	0	0	0	0	1	0	0
OSDNA2_12	0	1	0	5	3	3	0	2	0	1	1	0	1	0	0	2	0	0	29	0	0	1	0	0	0	4	0	0	1	0	0	0	7	0	1	0	0	0	0	1	2	0	0	0	0	0	0	0	0
OSDNA2_13	0	0	0	2	0	0	0	1	0	0	0	0	0	0	0	0	1	0	18	0	0	3	1	0	0	4	0	1	2	0	0	1	2	0	2	0	0	0	1	0	2	0	0	1	0	0	0	0	0
OSDNA2_14	0	1	0	6	1	1	0	0	0	0	4	0	0	0	1	10	6	0	23	0	0	0	0	0	0	2	0	1	1	1	0	3	3	0	0	0	0	0	0	0	0	1	0	0	0	0	2	0	1
OSDNA2_15	1	2	0	10	1	1	0	0	0	0	3	1	0	0	0	0	1	0	18	0	0	0	0	1	1	4	0	0	0	0	0	4	8	0	0	0	0	0	0	0	1	0	0	0	1	0	1	0	2
OSDNA2_16	2	0	0	2	1	1	0	0	0	1	3	0	0	0	0	3	1	0	26	0	1	2	0	2	2	0	0	0	0	0	0	1	2	1	3	0	0	0	0	0	0	0	0	1	0	0	1	0	1
OSDNA2_17	1	0	0	2	0	0	0	0	0	0	1	0	0	0	0	0	1	0	21	1	0	1	3	1	1	9	0	0	3	0	1	1	0	0	0	0	0	0	0	0	1	0	0	0	0	0	1	0	1
[truncated: 47 more columns]
